# Supplementary material for: A comparison of termite assemblages from West African savannah and forest ecosystems using morphological and molecular markers
Source: PLoS One. 2019 Jun 5;14(6):e0216986. doi: 10.1371/journal.pone.0216986 (PMC6550446; doi:10.1371/journal.pone.0216986)
Supplement: S1 Table — (TXT) [file pone.0216986.s007.txt]

BankIt2082255 Seq4.1	MG885821
BankIt2082255 Seq4.2	MG885822
BankIt2082255 Seq4.3	MG885823
BankIt2082255 Seq4.4	MG885824
BankIt2082255 Seq4.5	MG885825
BankIt2082255 Seq4.6	MG885826
BankIt2082255 Seq4.7	MG885827
BankIt2082255 Seq4.8	MG885828
BankIt2082255 Seq4.9	MG885829
BankIt2082255 Seq4.10	MG885830
BankIt2082255 Seq4.11	MG885831
BankIt2082255 Seq4.12	MG885832
BankIt2082255 Seq4.13	MG885833
BankIt2082255 Seq4.14	MG885834
BankIt2082255 Seq4.15	MG885835
BankIt2082255 Seq4.16	MG885836
BankIt2082255 Seq4.17	MG885837
BankIt2082255 Seq4.18	MG885838
BankIt2082255 Seq4.19	MG885839
BankIt2082255 Seq4.20	MG885840
BankIt2082255 Seq4.21	MG885841
BankIt2082255 Seq4.22	MG885842
BankIt2082255 Seq4.23	MG885843
BankIt2082255 Seq4.24	MG885844
BankIt2082255 Seq4.25	MG885845
BankIt2082255 Seq4.26	MG885846
BankIt2082255 Seq4.27	MG885847
BankIt2082255 Seq4.28	MG885848
BankIt2082255 Seq4.29	MG885849
BankIt2082255 Seq4.30	MG885850
BankIt2082255 Seq4.31	MG885851
BankIt2082255 Seq4.32	MG885852
BankIt2082255 Seq4.33	MG885853
BankIt2082255 Seq4.34	MG885854
BankIt2082255 Seq4.35	MG885855
BankIt2082255 Seq4.36	MG885856
BankIt2082255 Seq4.37	MG885857
BankIt2082255 Seq4.38	MG885858
BankIt2082255 Seq4.39	MG885859
BankIt2082255 Seq4.40	MG885860
BankIt2082255 Seq4.41	MG885861
BankIt2082255 Seq4.42	MG885862
BankIt2082255 Seq4.43	MG885863
BankIt2082255 Seq4.44	MG885864
BankIt2082255 Seq4.45	MG885865
BankIt2082255 Seq4.46	MG885866
BankIt2082255 Seq4.47	MG885867
BankIt2082255 Seq4.48	MG885868
BankIt2082255 Seq4.49	MG885869
BankIt2082255 Seq4.50	MG885870
BankIt2082255 Seq4.51	MG885871
BankIt2082255 Seq4.52	MG885872
BankIt2082255 Seq4.53	MG885873
BankIt2082255 Seq4.54	MG885874
BankIt2082255 Seq4.55	MG885875
BankIt2082255 Seq4.56	MG885876
BankIt2082255 Seq4.57	MG885877
BankIt2082255 Seq4.58	MG885878
BankIt2082255 Seq4.59	MG885879
BankIt2082255 Seq4.60	MG885880
BankIt2082255 Seq4.61	MG885881
BankIt2082255 Seq4.62	MG885882
BankIt2082255 Seq4.63	MG885883
BankIt2082255 Seq4.64	MG885884
BankIt2082255 Seq4.65	MG885885
BankIt2082255 Seq4.66	MG885886
BankIt2082255 Seq4.67	MG885887
BankIt2082255 Seq4.68	MG885888
BankIt2082255 Seq4.69	MG885889
BankIt2082255 Seq4.70	MG885890
BankIt2082255 Seq4.71	MG885891
BankIt2082255 Seq4.72	MG885892
BankIt2082255 Seq4.73	MG885893
BankIt2082255 Seq4.74	MG885894
BankIt2082255 Seq4.75	MG885895
BankIt2082255 Seq4.76	MG885896
BankIt2082255 Seq4.77	MG885897
BankIt2082255 Seq4.78	MG885898
BankIt2082255 Seq4.79	MG885899
BankIt2082255 Seq4.80	MG885900
BankIt2082255 Seq4.81	MG885901
BankIt2082255 Seq4.82	MG885902
BankIt2082255 Seq4.83	MG885903
BankIt2082255 Seq4.84	MG885904
BankIt2082255 Seq4.85	MG885905
BankIt2082255 Seq4.86	MG885906
BankIt2082255 Seq4.87	MG885907
BankIt2082255 Seq4.88	MG885908
BankIt2082255 Seq4.89	MG885909
BankIt2082255 Seq4.90	MG885910
BankIt2082255 Seq4.91	MG885911
BankIt2082255 Seq4.92	MG885912
BankIt2082255 Seq4.93	MG885913
BankIt2082255 Seq4.94	MG885914
BankIt2082255 Seq4.95	MG885915
BankIt2082255 Seq4.96	MG885916
BankIt2082255 Seq4.97	MG885917
BankIt2082255 Seq4.98	MG885918
BankIt2082255 Seq4.99	MG885919
BankIt2082255 Seq4.100	MG885920
BankIt2082255 Seq4.101	MG885921
BankIt2082255 Seq4.102	MG885922
BankIt2082255 Seq4.103	MG885923
BankIt2082255 Seq4.104	MG885924
BankIt2082255 Seq4.105	MG885925
BankIt2082255 Seq4.106	MG885926
BankIt2082255 Seq4.107	MG885927
BankIt2082255 Seq4.108	MG885928
BankIt2082255 Seq4.109	MG885929
BankIt2082255 Seq4.110	MG885930
BankIt2082255 Seq4.111	MG885931
BankIt2082255 Seq4.112	MG885932
BankIt2082255 Seq4.113	MG885933
BankIt2082255 Seq4.114	MG885934
BankIt2082255 Seq4.115	MG885935
BankIt2082255 Seq4.116	MG885936
BankIt2082255 Seq4.117	MG885937
BankIt2082255 Seq4.118	MG885938
BankIt2082255 Seq4.119	MG885939
BankIt2082255 Seq4.120	MG885940
BankIt2082255 Seq4.121	MG885941
BankIt2082255 Seq4.122	MG885942
BankIt2082255 Seq4.123	MG885943
BankIt2082255 Seq4.124	MG885944
BankIt2082255 Seq4.125	MG885945
BankIt2082255 Seq4.126	MG885946
BankIt2082255 Seq4.127	MG885947
BankIt2082255 Seq4.128	MG885948
BankIt2082255 Seq4.129	MG885949
BankIt2082255 Seq4.130	MG885950
BankIt2082255 Seq4.131	MG885951
BankIt2082255 Seq4.132	MG885952
BankIt2082255 Seq4.133	MG885953
BankIt2082255 Seq4.134	MG885954
BankIt2082255 Seq4.135	MG885955
BankIt2082255 Seq4.136	MG885956
BankIt2082255 Seq4.137	MG885957
BankIt2082255 Seq4.138	MG885958
BankIt2082255 Seq4.139	MG885959
BankIt2082255 Seq4.140	MG885960
BankIt2082255 Seq4.141	MG885961
BankIt2082255 Seq4.142	MG885962
BankIt2082255 Seq4.143	MG885963
BankIt2082255 Seq4.144	MG885964
BankIt2082255 Seq4.145	MG885965
BankIt2082255 Seq4.146	MG885966
BankIt2082255 Seq4.148	MG885967
BankIt2082255 Seq4.149	MG885968
BankIt2082255 Seq4.150	MG885969
BankIt2082255 Seq4.151	MG885970
BankIt2082255 Seq4.152	MG885971
BankIt2082255 Seq4.153	MG885972
BankIt2082255 Seq4.154	MG885973
BankIt2082255 Seq4.155	MG885974
BankIt2082255 Seq4.156	MG885975
BankIt2082255 Seq4.157	MG885976
BankIt2082255 Seq4.158	MG885977
BankIt2082255 Seq4.159	MG885978
BankIt2082255 Seq4.160	MG885979
BankIt2082255 Seq4.161	MG885980
BankIt2082255 Seq4.162	MG885981
BankIt2082255 Seq4.163	MG885982
BankIt2082255 Seq4.164	MG885983
BankIt2082255 Seq4.165	MG885984
BankIt2082255 Seq4.166	MG885985
BankIt2082255 Seq4.167	MG885986
BankIt2082255 Seq4.168	MG885987
BankIt2082255 Seq4.169	MG885988
BankIt2082255 Seq4.170	MG885989
BankIt2082255 Seq4.171	MG885990
BankIt2082255 Seq4.172	MG885991
BankIt2082255 Seq4.173	MG885992
BankIt2082255 Seq4.174	MG885993
BankIt2082255 Seq4.175	MG885994
BankIt2082255 Seq4.176	MG885995
BankIt2082255 Seq4.177	MG885996
BankIt2082255 Seq4.178	MG885997
BankIt2082255 Seq4.179	MG885998
BankIt2082255 Seq4.180	MG885999
BankIt2082255 Seq4.181	MG886000
BankIt2082255 Seq4.182	MG886001
BankIt2082255 Seq4.183	MG886002
BankIt2082255 Seq4.184	MG886003
BankIt2082255 Seq4.185	MG886004
BankIt2082255 Seq4.186	MG886005
BankIt2082255 Seq4.187	MG886006
BankIt2082255 Seq4.188	MG886007
BankIt2082255 Seq4.189	MG886008
BankIt2082255 Seq4.190	MG886009
BankIt2082255 Seq4.191	MG886010
BankIt2082255 Seq4.192	MG886011
BankIt2082255 Seq4.193	MG886012
BankIt2082255 Seq4.194	MG886013
BankIt2082255 Seq4.195	MG886014
BankIt2082255 Seq4.196	MG886015
BankIt2082255 Seq4.197	MG886016
BankIt2082255 Seq4.198	MG886017
BankIt2082255 Seq4.199	MG886018
BankIt2082255 Seq4.200	MG886019
BankIt2082255 Seq4.201	MG886020
BankIt2082255 Seq4.202	MG886021
BankIt2082255 Seq4.203	MG886022
BankIt2082255 Seq4.204	MG886023
BankIt2082255 Seq4.205	MG886024
BankIt2082255 Seq4.206	MG886025
BankIt2082255 Seq4.207	MG886026
BankIt2082255 Seq4.208	MG886027
BankIt2082255 Seq4.209	MG886028
BankIt2082255 Seq4.210	MG886029
BankIt2082255 Seq4.211	MG886030
BankIt2082255 Seq4.212	MG886031
BankIt2082255 Seq4.213	MG886032
BankIt2082255 Seq4.214	MG886033
BankIt2082255 Seq4.215	MG886034
BankIt2082255 Seq4.216	MG886035
BankIt2082255 Seq4.217	MG886036
BankIt2082255 Seq4.218	MG886037
BankIt2082255 Seq4.219	MG886038
BankIt2082255 Seq4.220	MG886039
BankIt2082255 Seq4.221	MG886040
BankIt2082255 Seq4.222	MG886041
BankIt2082255 Seq4.223	MG886042
BankIt2082255 Seq4.224	MG886043
BankIt2082255 Seq4.225	MG886044
BankIt2082255 Seq4.226	MG886045
BankIt2082255 Seq4.227	MG886046
BankIt2082255 Seq4.228	MG886047
BankIt2082255 Seq4.229	MG886048
BankIt2082255 Seq4.230	MG886049
BankIt2082255 Seq4.231	MG886050
BankIt2082255 Seq4.232	MG886051
BankIt2082255 Seq4.233	MG886052
BankIt2082255 Seq4.234	MG886053
BankIt2082255 Seq4.235	MG886054
BankIt2082255 Seq4.236	MG886055
BankIt2082255 Seq4.238	MG886056
BankIt2082255 Seq4.239	MG886057
BankIt2082255 Seq4.240	MG886058
BankIt2082255 Seq4.241	MG886059
BankIt2082255 Seq4.242	MG886060
BankIt2082255 Seq4.243	MG886061
BankIt2082255 Seq4.244	MG886062
BankIt2082255 Seq4.245	MG886063
BankIt2082255 Seq4.246	MG886064
BankIt2082255 Seq4.247	MG886065
BankIt2082255 Seq4.248	MG886066
BankIt2082255 Seq4.249	MG886067
BankIt2082255 Seq4.250	MG886068
BankIt2082255 Seq4.251	MG886069
BankIt2082255 Seq4.252	MG886070
BankIt2082255 Seq4.253	MG886071
BankIt2082255 Seq4.254	MG886072
BankIt2082255 Seq4.255	MG886073
BankIt2082255 Seq4.256	MG886074
BankIt2082255 Seq4.257	MG886075
BankIt2082255 Seq4.258	MG886076
BankIt2082255 Seq4.259	MG886077
BankIt2082255 Seq4.260	MG886078
BankIt2082255 Seq4.261	MG886079
BankIt2082255 Seq4.262	MG886080
BankIt2082255 Seq4.263	MG886081
BankIt2082255 Seq4.264	MG886082
BankIt2082255 Seq4.265	MG886083
BankIt2082255 Seq4.266	MG886084
BankIt2082255 Seq4.267	MG886085
BankIt2082255 Seq4.268	MG886086
BankIt2082255 Seq4.269	MG886087
BankIt2082255 Seq4.270	MG886088
BankIt2082255 Seq4.271	MG886089
BankIt2082255 Seq4.272	MG886090
BankIt2082255 Seq4.273	MG886091
BankIt2082255 Seq4.274	MG886092
BankIt2082255 Seq4.275	MG886093
BankIt2082255 Seq4.276	MG886094
BankIt2082255 Seq4.277	MG886095
BankIt2082255 Seq4.278	MG886096
BankIt2082255 Seq4.279	MG886097
BankIt2082255 Seq4.280	MG886098
BankIt2082255 Seq4.281	MG886099
BankIt2082255 Seq4.282	MG886100
BankIt2082255 Seq4.283	MG886101
BankIt2082255 Seq4.284	MG886102
BankIt2082255 Seq4.285	MG886103
BankIt2082255 Seq4.286	MG886104
BankIt2082255 Seq4.287	MG886105
BankIt2082255 Seq4.288	MG886106
