# Supplementary material for: A comparison of termite assemblages from West African savannah and forest ecosystems using morphological and molecular markers
Source: PLoS One. 2019 Jun 5;14(6):e0216986. doi: 10.1371/journal.pone.0216986 (PMC6550446; doi:10.1371/journal.pone.0216986)
Supplement: S1 Appendix — (FAS) [file pone.0216986.s011.fas]

>N38
------------------------------------------------------------
----------------------------------------gacaaataattgaaactatt
tgaacawttgcaccarcaattakcctagtatttattgcaatcccatccctacgattatta
tacctaawagatgaaattcacaatccagtaataaccctaaaaacrgttggacaccaatga
tattgaagctatgaatattcagacttcacaaaacttgagtttgactcatacatagtacag
caagaagaccagctagcaagcacattccgactattagatacagataatcgcatcgtacta
ccaataaactcaccagttcggata-atcgkaacagcagcagasgtattgcactcatgaas
agtaccaagccttggggtaaaaacagatgcaacacccgggcgacttaaccaagtaagatt
tacratcaaccgaccaggattattatatggacaatgctcagagatttg-tgga-gcaaat
cacagatttataccaattgtaatc-gaaagagtatcaacaaasc-aattcattaactgag
tatc-aaagat-aag-ag---aatcatcagatg-ac---------------
>O29
------gcactaatgattatattaataattctcacagcagtactttatacaataatcaga
attatccaaaacaaacaaaccagccgattcatcctagaaggacaaataattgaaactatt
tgaacaattgcaccagcaattatcctagtatttattgcaatcccatccctacgattatta
tacctaatagatgaaattcacaatccagtaataaccctaaaaacrgttggacaccaatga
tattgaagntatgaatattcagacttcacaaaacttgagtttgactcatacatagtacag
caagaagaccagctagcnagcacattccgactatyagatacagataaycgcatcgtacta
ccaataaaytcaccarttcggata-atcgkaacagcagcagacgtattgcactcatgaac
agtaccaagccttggrgtaaaaacagatgcaacacccgggcgacttaaccaagtaagatt
tacratcaaccgaccaggattattatatggacaatgctcaragatttg-tgga-gcaaat
cacagatttatrccaattgtaatc-gaaagagtatcaacaaasc-aattcattaactgag
tatc-aaagat-aag-ag---aatcatcagatg-ackgaaag-caagta--
>L19
gaccatgcactaatgattatattaataattctcacagcagtactttatacaataatcaga
attatccaaaacaaacaaaccagccgattcatcctagaaggacaaataattgaaactatt
tgaacaattgcaccarcaattatcctagtatttattgcaatcccatccctacgattatta
tacctaatagatgaaattcacaatccagtaataaccctaaaaacrgttggacaccaatga
tattgaagctatgaatattcagacttcacaaaacttgagtttgactcatacatagtacag
caagaagaccagctagcnagcacattccgactattagatacagataaycgcatcgtacta
ccaataaaytcaccagttcggata-atcgtaacagcagcagacgtattgcactcatgaac
agtaccaagccttggrgtaaaaacagatgcaacacccgggcgacttaaccaagtaagatt
tacaatcaaccgaccaggattattatatggacaatgctcagagatttg-tgga-gcaaat
cacagatttatrccaattgtaatc-raaagagtatcaacaaacc-aattcattaactgag
tatc-aaagat-aag-ag---aatcatcagatg-actgaaag-caagta--
>L18
gaccatgcactaatgattatattaataattctcacagcagtactttatacaataatcaga
attatccaaaacaaacaaaccagccgattcatcctagaaggacaaataattgaaactatt
tgaacaattgcaccagcaattatcttagtatttattgcaatcccatccctacgattatta
tacctaatagatgaaattcacaatccagtaataaccctaaaaacrgttggacaccaatga
tattgaagctatgaatattcagacttcacaaaacttgagtttgactcatacatagtacag
caagaagaccagctagcaagcacattccgactattagatacagataaycgcatcgtacta
ccaataaaytcaccagttcggata-atcgtaacagcagcagatgtgttgcactcatgaac
agtaccaagccttggrgtaaaaacagatgcaacacccgggcgacttaaccaagtaagatt
tacaatcaaccgaccaggattattatatggacaatgctcrgagatttg-tgga-gcaaat
cacagatttataccaattgtaatc-gaaagagtatcaacaaacc-aattcattaactgag
tatc-aaagat-aag-ag---aatcatcagatg-ackgaaag-caagtac-
>L30
gaccatgcactaatgattatattaataattctcacagcagtactttatacaataatcaga
attatccaaaacaaacaaaccagccgattcatcctagaaggacaaataattgaaactatt
tgaacaattgcaccagcaatyatcttagtatttattgcaatyccatccctacgattatta
tacctaatagatgaaatycayaatccagtaataaccctaaaaacrgttggacaccaatga
tattgaagctatgaatattcagacttcacaaaacttgagtttgactcatacatagtacag
caagaagaccagctagcnagcacattccgactattagatacagataaycgcatcgtacta
ccaataaaytcaccarttcggata-atcgkaacagcagcagatgtgttgcactcatgaac
agtaccaagccttggrgtaaaaacagatgcaacacccgggcgacttaaccaagtaagatt
tacratcaaccgaccaggattattatatggacaatgctcrragatttg-tgga-gcaaat
cacagatttatrccaattgtaatc-gaaagagtatcaacaaacc-aattcattaactgag
tatc-aaagat-aag-ag---aatcatcagatg-ackgaaag-caagtan-
>L67
gaccatgcactaatgattatattaataattctcacagcagtactttatacaataatcaga
attatccaaaacaaacaaaccagccgattcatcctagaaggacaaataattgaaactatt
tgaacaattgcaccarcawttakcttagtatttattgcaatyccatccctncgattatta
tacctaatagatgaaatycayaatccagtaataaccctaaaaacrgttggacaccaatga
tattgaagctatgaatattcagacttcacaaaacttgagtttgactcatacatagtacag
caagaagaccagctagcnagcacattccgactatyagatacagataaycgcatcgtacta
ccaataaaytcaccarttcggata-atcgkaacagcagcagatgtgttgcactcatgaac
agtaccaagccttggrgtaaaaacagatgcaacacccgggcgacttaaccaagtaagatt
tacratcaaccgacsaggattattatatggacaatgctcggagatttg-tgga-gcaaat
cacagatttatrccaattgtaatc-gaaagagtatcaacaaasc-aattcattaactgag
tatc-aaagat-aag-ag---aatcatcagatg-ackgaaag-caagta--
>M17
--------------gattatattaataattctcacagcagtactttatacaataatcaga
attatccaaaacaaacaaaccagccgattcatcctagaaggacaaataattgaaactatt
tgaacaattgcaccagcaattatcytagtatttattgcaatyccatcnctacgattatta
tacctaatagatgaaatycayaatccagtaataaccctaaaaacagtyggacaccaatga
tattgaagctatgartattcagacttcacaaaacttgagtttgactcatacatagtacag
caagaagaccagytagcaagcacattccgactattagatacagataaycgcatcgtacta
ccaataaaytcaccagttcggata-atcgkaacagcagcagatgtattgcactcatgaac
agtaccaagccttggggtaaaaacagatgcaacacccgggcgacttaaccaagtaagatt
tacratcaaccgaccaggattattatatggacaatgctcagagatttg-tgga-gcaaat
cacagatttataccaattgtaatc-gaaagagtatcaacaaacc-aattcattaactgag
tatc-aaagat-aag-ag---aatcatcagatg-actganag-caagtac-
>L53
gaccatgcactaatgattatattaataattctcacagcagtactttatacaataatcaga
attatccaaaacaaacaaaccagccgattcatcctagaaggacaaataattgaaactatt
tgaacaattgcaccarcawtyatcytagtatttattgcaatyccatccctacgattatta
tacctaatagatgaaatycayaatccagtaataaccctaaaaacrgttggacaccaatga
tattgaagctatgaatattcagacttcacaaaacttgagtttgactcatacatagtacag
caagaagaycagctagcnrgyacattccgactaytagatacagataaycgcatygtacta
ccaataaaytcaccarttcggata-atcgtaacagcagcagacgtattgcactcatgaac
agtaccaagccttggrgtaaaaacagatgcaacaccygggcgacttaaccaagtaagatt
tacratcaaccgaccaggattattatatggacaatgctcagagatttg-tgga-gcaaat
cacagatttatrccaattgtaatc-gaaagagtatcaacaaasc-aattcattaactgag
tatc-aaagat-aag-ag---artcatcagatg-actgaaag-caagtac-
>L65
gaccatgcactaatgattatattaataattctcacagcagtactttatacaataatcaga
attatccaaaacaaacaaaccagccgattcatcctagaaggacaaataattgaaactatt
tgaacaattgcaccagcawttatcytagtatttattgcaatyccatccctacgattatta
tacctaatagatgaaattcacaatccagtaataaccctaaaaacrgttggacaccaatga
tattgaagctatgaatattcagacttcacaaaacttgagtttgactcatacatagtacag
caagaasaccagctagcaagcacattccgactattagatacagataaycgcatcgtacta
ccaataaaytcaccagttcggata-atcgkaacagcagcngatgtattgcnctcatgaac
agtaccaagccttggggtaaaaacagatgcaacacccgggcganttaaccaagtaagatt
tacratcaaccgaccaggattattatatggacaatgctcaragatttg-tgga-gcaaat
cacagatttataccaattgtaatc-raaagagtatcaacaaasc-aattcattaactgag
tatc-aaagat-aag-ag---aatcatcagatg-ackganas-caagtan-
>N5
-------cactaatgattatattaataattctcacagcagtactttatacaataatcaga
attatccaaaacaaacaaaccagccgattcntcctagaaggacaaataattgaaactatt
tgaacaattgcaccarcaattatcttagtatttattgcaatcccatccctacgattatta
tacctaawagatgaaattcacaatccagtaataaccctaaaaacrgttggacaccaatga
tattgaagctatgaatattcakacttcacaaaacttgagtttgactcatacatagtacag
caagaasaccagctagcnagcacattccgactattagatacagataaycgcatcgtacta
ccaataaaytcaccagttcggata-atcgkaacagcagcagatgtgttgcnctcatgaac
agtaccaagccttggrgtaaaaacagatgcaacacccgggcgactyaaccaagtaagatt
tacratcaaccgaccaggattattatatggacratgctcggagatttg-tgga-gcaaat
cacwgatttataccaattgtaatc-raaagagtatcaacaawsc-aattcattaactgag
tatc-aaagat-aag-ag---aatcatcagatg-ac---------------
>L2
gaccatgcactaatgattatattaataattctcacagcagtactttatacaataatcaga
attatccaaaacaaacaaaccagccgattcatcctagaaggacaaataattgaaactatt
tgaacaattgcaccarcaattakcttagtatttattgcaatcccatccctacgattatta
tacctaatagatgaaattcacaatccagtaataaccctaaaaacrgttggacaccaatga
tattgaagntatgartattcagacttcacaaaacttgagtttgactcatacatagtacag
caagaasaccakctarcnagcacattccgactattagatacagataaycgcatcgtacta
ccaataaaytcaccarttcggata-atcgkarcagcagcagakgtgttgcactcatgaac
agtaccaagccttggrgtaaaaacagatgcaacacccgggcgacttaaccaagtaagatt
tacratcaaccgaccaggattattatatggacaatgctcggagatttg-tgga-gcaaat
cacwgatttatrccaattgtaatc-gaaagagtatcaacaaasc-aattcattaackgag
tatc-aaagat-aag-ag---artcatcagatg-ac---------------
>L22
gaccatgcactaatgattatattaataattctcacagcagtactttatacaataatcaga
attatccaaaacaaacaaaccagccgattcatcctagaaggacaaataattgaaactatt
tgaacaattgcaccarcwwttatcytagtatttattgcaatyccatccctacgattatta
tacctaatagatgaaattcacaatccagtaataaccctaaaaacrgttggacaccaatga
tattgaagntatgartattcagacttcacaaaacttgagtttgactcatacatagtacag
caagaagaccakctarcnagyacattccgactatyagatacagataaycgcatcgtacta
ccaataaaytcaccarttcggata-atcgkaacagcagcagasgtattgcactcatgaac
agtaccaagccttggrgtaaaaacagatgcaacacccgggcganttaaccaagtaagatt
tacratcaaccgaccaggattattatatggacaatgctcaragatttg-tgga-gcaaat
cacwgatttatrccaattgtaatc-gaaagagtatcaacaaasc-aattcattaactgag
tatc-aaagat-aag-ag---artcatcagatg-ackganas-caagtac-
>L58
------gcactartgattatattaataattctcacagcagtactttatacaataatcaga
attatccaaaacaaacaanccagccgattcatcctagaaggacaaataattgaaactatt
tgaacaattgcaccarcaattakcctagtatttattgcaatcccatcnctacgattatta
taactaatagatgaaattcacaatccagtaataaccctaaaaacrgtyggacaccaatga
tattgaagntatgaatattcagacttcacaaaacttgagtttgactcatacatagtacag
caagaagaccagctagcaagcacattccgactatyagatacagataaycgcatcgtacta
ccaataaactcaccagttcggata-atcgkaacagcagcagatgtattgcactcrtgaas
agtaccaagccttggggtaaaaacagatgcaacacccgggcgacttaaccaagtaagatt
tacratcaaccgaccaggattattatatggacratgctcagagatttg-tgga-gcaaat
cayagatttatrccaattgtaatc-gaaagagtatcaacaaasc-aattcattaactgag
tatc-aaagat-aag-ag---aatcatcagatg-ackgaaag-caagta--
>L51
------------------------------------------------------------
---------------------------------------ggacaaataattgaaactatt
tgaacaattgcaccagcaattatcctagtatttattgcaatcccatcnctacgattatta
tacctaatagatgaaattcacaatccagtaataaccctaaaaacagtcggacaccaatga
tattgaagctatgartattcrgacttcacraaacttgagtttgactcatacatagtacag
caagaagaccagctagcaagcasattccgactattagatacagataaycgcatcgtacta
ccaataaactcrscagttcggata-atcgkaacagcagcagatgtattgcactcatgaas
agtaccaagccttggggtaaaaacagatgcaacacccgggcgacttaaccaagtaagatt
tacaatcarccgaccaggattattatatggacaatgctcagagatttg-tgga-gcaaat
cacagatttataccrattgtartc-gaaagagtatcaacaaacc-arktcattaactgag
tatc-----------------------------------------------
>O35
-------------------------------------cagtactttatacaataatcaga
attatccaaaacaaacaaaccagccgattcatcctagaaggacaaataattgaaactatt
tgaacaattgcaccagcaatyakcytagtatttattgcaatyccatccctacgattatta
tacctaatagatgaaatycacaatccagtaataaccctaaaaacrgttggacaccaatga
tattgaagctatgaatattcagacttcasraaacttgagtttgactcatacatagtacag
caagaagaycwgctagcnagyacattccgactattagatacagataaycgcatcgtacta
ccaataaaytcaccarttcggata-atcgkaacagcagcagasgtattgcactcatgaas
agtaccaagccttggrgtaaaaacagatgcaacacccgggcgacttaaccaagtaagatt
tacratcaaccgacsaggattrttatatggacartgctcagagatttg-tgga-gcaaat
caywgatttatrccaattgtaatc-gaaagagtatcaacaaasc-aattcattaaytgag
tatc-aaagat-aag-ag---a-----------------------------
>N44
--------------------------aattctcacagcagtactttatacaataatcaga
attatccaaaacaaacaanccagccgattcatcctagaaggacaaataattgaaactatt
tgaacaattgcaccarcaattatcttaktatttattgcaatcccatccctacgattatta
tacctaatagatgaaattcacaatccagtaataaccctaaaaacrgttggacaccaatga
tattgaagntatgaatattcakacttcacaaaacttgagtttgactcatanatagtacag
caagaasaccwkctarcaagcacattccgactatyagatacagataaycgcatcgtacta
ccwataaaytcaccarttcggata-atcgkaacagcascngakgtgttgcactcatgaas
agtaccaagccttggggtaaaaacagatgcaacacccgggcganttaaccaagtaagatt
tacratcaaccgacsaggattattatatggacaatgctcrragatttg-tgga-gcaaat
cacwgatttataccaattgtaatc-raaagagtatcawcaawsc-aattcattaactgag
tatc-aaagat-aag-ag---aatcatcagatg-ac---------------
>Eb2_1soil_Microcerotermes_sp1
------------------------------------------------------------
---------------caaaccagccgattcatcctagaaggacaaataattgaaactatt
tgaacaattgcaccagcrattakcctagtatttattgcaatcccatccctacgattatka
tacctaatagatgaaattcacaatccagtaataascctaaaaacrgttggacaccaatga
tattgaagctatgaatattcagacttcacaaaacttgagtttgactcatacatagtacng
caagaasaccwkctagcnagcacattccgactattagatacagataaycgcatcgtacta
ccaayaraytcrccrgktcggata-atcgkaacagcascagacgtattgcnctcatgaac
agtaccaagccttggrgtaaaaacrgatgcaacacccgggcgacttaaccaagtaagatt
tacratcaaccgacsaggattattatatggacaatgctcagagatttg-tgga-gcaaat
cacwgatttatrccaattgtaatc-gaaagagtatcaacaaasc-aattcattaactgag
tatc-aaa-------------------------------------------
>L31
gaccatgcactaatgattatattaataattctcacagcagtactttatacaataatcaga
attatccaaaacaaacaaaccagncgattcntcctagaaggacaaataattgaaactatt
tgaacaattgcaccarcwwtyakcytaktatttattgcaatyccatccctacgattatta
tacctaawagatgaaattcaynatccagtaataaccctaaaaacrgttggacaccratga
tattgaagntatgartattcagacttcacaaaacttgagtttgactcatacatagtacag
caagaasaccagctarcnagcacattccgactattagatacagataaycgcatcgtacta
ccaataaaytcaccagttcggata-atcgkarcagcagcagatgtattgcnctcatgaas
agtaccaagccktggrgtaaaaasagatgcaacaccygggcganttaaccaagtaagatt
tacratcaaccgacsrggattrttatawggacratgctcaragakttg-tgga-gcaaat
caywgatttatrcsaattgtaatc-gaaagagtatcaacaawsc-arttcattarctgag
tatc-aaagat-aag-ag---artcatcagatg-ackganag-caagtan-
>2_54
--------------gattatattaataattctcrcagcagtactttatacaataatcaga
attatccaaaacaaacaanccagncgattcatcctagaaggacaaataattgaaactatt
tgaacaawtgcaccarcwwtyakcytagtatttattgcaatyccatccctacgattatta
tacstaawagatgaaatycaynntccagtaataaccctaanaacrgttggacaccratga
tattgaagntatgartattcagacttcasraaacttgagtttgactcatanatagtacag
cangarsaycwgctagcnagyacattccgactatyagatastgataaycgcatygtacta
ccawtaaaytcaccagttcggata-atcgkarcagcagcngasgtattgcactcatgaas
agtaccaagccktggrgtaaaaasagatgcaacaccygggcganttaaccaagtaagatt
tacratcaaccgacsaggattrttatawggacratgctcagagatttg-tgga-gcaaat
caywgatttatrccrattgtnatc-gaaagagtatcaacaawsc-aattcattarytgag
tatc-aaagat-aag-ag---artcaycagatg-ackganag-caagtac-
>O41
------------------------------------gcagtactttatacaataatcaga
attatccaaaacaaacaaaccagccggttcatcctagaaggacaaataattgaaastatt
tgaacaattgcaccagcaattakcctagtatttattgcaatcccatccctacgattatka
tacstaatagatgaaattcacaatccagtaataascctaaaaacrgttggacaccaatga
tattgaagctatgartattcagacttcasraaacttgagtttgactcatacatagtacag
caagargaccagctagcaagcacattccgactattagatasagataaycgcatcgtacta
ccaataraytcaccagttsggata-atcgkaacagcagcagakgtattgcactcrtgaac
rgtaccaagccktggggtaaaaasagakgcaacacccgggcgacttaaccargtaagatt
tacratcaaccgacsrggattrttatatggacratgctcagagatttg-tgga-gcaaat
cacagatttatrccraktgtaatc-gaaagagtatcaacaaasc-rrttcattarckgag
tatc-aaagat-aag-ag---a-----------------------------
>2_71
---------------------------------------gtactttatacaataatcaga
attatccaaaacaaacaanccagccgattcatcctagaaggacaaataattgaaastatt
tgaacaattgcaccarcwwttakcttaktatttattgcaatcccatccctacgattatka
tacctaawagatgawattcacnatccagtaataaccctaanaacrgttggacaccaatga
tattgaagntatgaatattcagacttcasaaaacttgagtttgactcatacatagtacag
cangaasaccwkctarcaagcacattccgactatyagataswgataaycgcatcgtacta
ccawtaaaytcaccarttcggata-atcgkarcagcagcngakgtgttgcactcrtgaas
agtaccaagccttggggtaaaansrgatgcaacacccgggcganttaaccaagtaagatt
tacratcaaccgacsaggattattatatggacwatgctcggagatttg-tgga-gcaaat
caywgatttntaccrattgtaatc-gaaagagtatcawcaawsc-aattcattaactgag
tatc-aaagat-aag-ag---arwcatcagatg-ackganag-caagtan-
>3_19
------------------------------------gcagtactttatacaataatcaga
attatccaraacaaacaanccagncgattcatcctagaaggacaaataattgaaastatt
tgaacwattgcaccarcwwttakcctaktatttattgcaatcccatccctacgattatka
tacctaawagatgawattcacnntccagtaataascctaanaacrgttggacaccaatga
tattgaagctatgaatattcagacttcasaaaacttgagtttgactcatacatagtacag
caagaasaccwkctarcaagcacattccgactatyagatacagataaycgcatcgtacta
ccawtaaaytcaccagttcggata-atcgkaacagcagcngasgtattgcnctcatgaws
agtaccaagccttggggtaaaaacrgatgcaacacccgggcganttaaccaagtaagatt
tacratcaaccgacsrggattrttatatggackatgctcagagatttg-tgga-gcaaat
caywgatttntaccaattgtaatc-gaaagagtatcawcanwsc-rwttcattaactgag
tatc-aaagak-aag-ag---artcatcagakg-ackganas-caagta--
>2_62
-------------------------------------cagtactttatacaataatcrga
attatccaaaacaaacaarccagccgattcatcctagaaggacaaataattgaaactatt
tgarcaattgcaccagcaattatcctagtakttattgcaatcccatccctacgattatta
tacctaatagatgaaattcacaatccagtaataascctaaaarcrgttggacaccaatga
tattgaagctatgartattcagacttcasraaacttgrgtttgactcatacatagtacag
caagaagaccagctagcaagcacattccgactattagatasagataatcgcatcgtacta
ccaataaactcaccagttcggata-atcgkarcagcagcagacgtattgcactcatgaas
agtaccaagcsktggggtaaaarsrgatgcaasrccsgggcgacttaaccrrgtaagatt
tacratcaaccgacsrggattattatatggacrrtgctcagagakktg-tgga-gcaaat
cacagatttatrcsrrttgtaatc-gaaagagtatcaacaaacc-aattcattaactgag
tatcaaaagat-aag-ag---aatcakcagakg-ackgaaag-caagta--
>5_45
------------------------------------------------------------
------------------------------------------------------------
------------------------------------gcaatcccatccctacsattatta
tacctaatagatgaaattcacaatccagtaataaccctaaaaacrgttggacaccaatga
tattgaagctatgaatattcagacttcacaaaacttgagtttgactcatacatagtacag
cargaasaccagctagcaagcacattccgactattagatacagataatcgcatcgtacta
ccaataaactcaccagttcggata-atcgtaacagcagcagacgtattgcactcrtgaac
agtaccargccttggggtaanaacrgatgcwacacccgggcgacttaaccaagtaagatt
taccatc-gccgaccaggattattatatggacaaygctcagagatggg-tgga-gc----
------------------------------------------------------------
---------------------------------------------------
>N45
-----tgcactaataattatactaataattattacaacagtattctacacaataatcaga
attattcaaaacaaacaaactagacggttcatcctagaaggacaaatactcgaaacaatt
tgaacaattgcacctgcaatcatcctagtgtttattgcaatcccgtccctacgactccta
tatttaatagatgaaatccacaacccagtaataacactaaaagcagtcggacaccaatga
tattgaagctacgaatattcagacttcacaaaactagaattcgactcatatatggtacaa
caagaagaccaacaaattaataccttccgattactagatacagacaaccgaattgtatta
ccgataaactcaccaatccgaata-atcgtgacagctgcagacgtactacactcatgaac
agtaccaagacttggagtaaaaacagatgccacccctggccgtctaaatcaagtaagatt
ctcaattaaccgacctggtcttctttacggacaatgttctgagatttg-cgga-gcaaat
cacagattcataccaattgtaatt-gaaagagtatcaacaaacc-aatttattaactgag
tatc-aaagat-aag-ag---aatcatcagatg-ackgaaag-caagtac-
>P5
------gcactaataattatactaataattattacaacagtattctacacaataatcaga
attattcaaaacaaacaaactagacggttcatcctagaaggacaaatactcgaaacaatt
tgaacaattgcacctgcaatcatcctagtgtttattgcaatcccgtccctacgactccta
tatttaatagatgaaatccacaacccagtaataacactaaaagcagtcggacaccaatga
tattgaagctacgaatattcagacttcacaaaactagaattcgactcatatatggtacaa
caagaagaccaacaaattaataccttccgattactagatacagacaaccgaattgtatta
ccgataaactcaccaatccgaata-atcgtgacagctgcagacgtactacactcatgaac
agtaccaagacttggagtaaaaacagatgccacccctggccgtctaaatcaagtaagatt
ctcaattaaccgacctggtcttctttacggacaatgttctgagatttg-cgga-gcaaat
cacagattcataccaattgtaatt-gaaagagtatcaacaaacc-aatttattaactgag
tatc-aaagat-aag-ag---aatcatcagatg-actgaaag-caagtac-
>S14
caccatgcactaataattatactaataattattacaacagtattctacacaataatcaga
attattcaaaacaaacaaactagacggttcatcctagaaggacaaatactcgaaacaatt
tgaacaattgcacctgcaatcatcctagtgtttattgcaatcccgtccctacgactccta
tatttaatagatgaaatccacaacccagtaataacactaaaagcagtcggacaccaatga
tattgaagctacgaatattcagacttcacaaaactagaattcgactcatatatggtacaa
caagaagaccaacaaattaataccttccgattactagatacagacaaccgaattgtatta
ccgataaactcaccaatccgaata-atcgtgacagctgcagacgtactacactcatgaac
agtaccaagacttggagtaaaaacagatgccacccctggccgtctaaatcaagtaagatt
ctcaattaaccgacctggtcttctttacggacaatgttctgagatttg-cgga-gcaaat
cacagattcataccaattgtaatt-gaaagagtatcaacaaacc-aatttattaactgag
tatc-aaagat-aag-ag---aatcatcagatg-actgaaag-caagtac-
>Cb8_1ss_Amitermes_evuncifer
gatcatgcactaataatcatactaataattattacaacagtattctacacaataattaga
attatccaaaataaacaaactagacgattcatcctagaaggacaaatactcgaaacaatt
tgaacaattgcacctgcaatcatcctagtgtttattgcaatcccgtccctacgactttta
tatttaatagacgaaattcacaatccagtaataacactaaaagcagttggacaccaatga
tattgaagctacgaatattcagacttcacaaaactagaattcgactcatatatagtacaa
caagaagaccaacaaatcaataccttccggttgctagacacagacaaccgaatcgtatta
ccgataaactcaccaatccgaata-atcgtgacagcagcagacgttctacactcatgaac
agtaccaagacttggagtaaaaacagatgccacacctggccgtctaaatcaagtaagatt
ttcaattaaccgacctggtcttctttacggacaatgttctgagatttg-cgga-gcaaat
cacagattcataccaattgtaatt-gaaagagtatcaacaaacc-aattcattaactgag
tatc-aaagat-aag-agaawaatcatcagatg-actgaaag-caag----
>L8_Fulleritermes_tenebricus
gatcatgcactaataattatactaataattattacagcagtattttatacgataattagt
attatccaaaataaacaaaccagacgattcatcttagaaggacaaataattgaaacttta
tgaacaattgctcctgcaattattttagtttttattgcaattccatctttacgattacta
tatctaatagatgaaatccataacccagtaatgacattaaaaacagtgggacatcaatga
tactgaagttatgaatattcagatttcacaaagctcgaatttgactcatatatagtacaa
caagaagaccaattagccaacacattccgattattagatacagataatcgagtagtacta
ccaataaactcaccaatccgatta-atcgtaacagcagcagacgtattacactcatgaac
aatcccaagattaggtgtaaaaacagatgctacaccaggacgacttaaccaaataagatt
ctcgattaatcgcccaggactcttatatgggcaatgttcagagatttg-cgga-gcaaat
catagatttataccaattgtaatc-gaaagtgtatcaacaaatc-aatttattaactgag
tatc-aaagac-aag-ag---aatcatcaratg-actgaaag-caagtac-
>2_36_Fulleritermes_tenebricus
-----------------------------------------attttatacgataatcagt
attatccaaaataaacaaaccagacgattcatcttagaaggacaaataattgaaacttta
tgaacaattgcccctgcaattattttagtttttattgcaattccatctttacgattacta
tatctaatagatgaaatccataacccagtaatgacattaaaaacagtgggacatcaatga
tactgaagttatgaatattcagatttcacaaagctcgaatttgactcatatatagtacaa
caagaagaccaattagccaacacattccgattattagatacagataatcgagtagtacta
ccaataaactcaccaatccgatta-atcgtaacagcagcagacgtattacactcatgaac
aatcccaagattaggtgtaaaaacagatgctacaccaggacgacttaaccaaataagatt
ctcgattaatcgcccaggactcttatatgggcaatgttcagagatttg-cgga-gcaaat
catagatttataccaattgtaatc-gaaagtgtatcaacaaatc-aatttattaactgag
tatc-aaagac-aag-ag---aatcatcagatg-actgaaag-caagtac-
>U66_Fulleritermes_tenebricus
----------tagtaattatactaataattattacnrccgwattttatacrataatcagt
attatccaaaataaacaaaccagacgattcatcttagaaggacaaataattgaaacttta
tgaannattgcccctgcaattattttagtttttattgcnattccatctttacgattacta
tatctaatagatgaaatccataacccagtantgacattawaaacagtgggacatcartga
tactgaagttatgaatattcagatttcacaaarctcgaatttgactcatatatagtacaa
caagangaccwattasccaayacattccgattattagatacagataatcgagtagtacta
ccaataaactcacctatccgatta-atcrtaacagcagcagaygtattacactcatgaac
aatcccaagattaggtgtaaaarcngatgcywcnccnggacgacttaaccaaataaraat
ctcgattaatcgcccaggactcttatatgggcaatgttcagagatttgstgga-gcaaat
catagatttataccaattgtaatctgaaagtgtatcaacawatc-aatttattaactgag
tatc-aaagac-aag-ag---aatcatcagatg-actgaaag-caagt---
>L16
------------------------------------------------------------
-------------------------------------------------ttgaaacccta
tgaacaattgcccctgcratcatccttgtattcatcgcaatcccatccctacgactatta
tatttaatagacgaaatccacaacccagtaataacactaaaaactgtaggacaccaatga
tattgaagttatgagtattcagattttacaaaacttgaatttgactcatacataacccaa
caagaagatcaaccaactaatggatttcgtctattagatacagacaaccgagtagtttta
ccaataarttcrccarttcgaata-attgtaacagcagcagacgtgttacactcatgaac
agtacctagattaggagttaaaacagatgctacaccaggacgactaaaccraatcagatt
ctcaattaaccgaccaggtctcctatatggacaatgctcagaartctg-cggg-gcaaat
catagatttataccaatcgkaatt-gaaagagtatcancaaacc-aatttattaactgag
tatc-aaagat-aag-ag---aatcatcagatg-actga------------
>Hb7_1ss_Trinervitermes_togoensis
------------------------------------------------------------
----------------------gacgattcawtctaraaggacaaatawttgaaacccta
tgaacaattgcccctgsratcatccttgtattcatcgcaatcccatccctacgactatta
tatttaatagacgaaatccacaacccagtaataacactaaaaactgtaggacaccaatga
tattgaagttatgagtattcagattttacaaaacttgaatttgactcatacataacccaa
caagaagatcaaccaactaatggatttcgtctattagatacagacaaccgagtagtttta
ccaataaattcrccarttcgaata-attgtaacagcagcagacgtgttacactcatgaac
agtacctagattaggagttaaaacagatgctacaccaggacgactaaaccaaatcagatt
ctcaattaaccgaccaggtctcctatatggacaatgctcagaaatctg-cggg-gcaaat
catagatttataccartcgtaatt-gaaagagtatcaacaaacc-aatttattaactgag
tatc-aaagat-aag-ag---aatcatcagatg-actgaaaagcaagta--
>L36
gaccacgcactaatgattatactcataattattacagcagtattttacacaataattaga
atcattcagaataaacaaaccagacgattcattctagaaggacaaataattgaaaccttg
tgaacaattgctcctgcaatcatcttagtattcattgcaatcccatccctacgactctta
tatctaatagacgaaatccacaatccagtaataacactaaaaacagtaggacaccaatga
tattgaagctatgagtattcagactttacaaaacttgaatttgactcatatatagtccaa
caagaagatcaaccaactaatggatttcgtttattagatacagacaaccgagtagtctta
ccaataaattcaccaattcgaata-attgtaacagcagcagacgtattacactcatgaac
agtacctagattaggagttaaaacagacgccacaccaggacgactaaaccaaatcagatt
ctcaattaaccgaccaggtcttctatatggacaatgctcagaaatctg-cggg-gcaaat
cacagattcataccaatcgtaatt-gaaagagtaccaacaaacc-aatttattaattgag
tatc-aaagat-aar-ag---aatcatcagatg-actgaaag-caagtac-
>Ia2_2nid_Trinervitermes_occidentalis
gaccacgcactaatgattatactcataattattacagcagtattttacacaataattaga
atcattcagaataaacaaaccagacgattcattctagaaggacaaataattgaaaccttg
tgaacaattgckcctgcaatcatcttagtattcattgcaatcccatccctacgactctta
tatctaatagacgaaatccacaatccagtaataacactaaaaacagtaggacaccaatga
tattgaagctatgagtattcagactttacaaaacttgaatttgactcatatatagtccaa
caagaagatcaaccaactaatggatttcgtttattagatacagacaaccgagtagtctta
ccaataaattcaccaattcgaata-attgtaacagcagcagacgtattacactcatgaac
agtacctagattaggagttaaaacagacgccacaccaggacgactaaaccaaatcagatt
ctcaattaaccgaccaggtcttctatatggacaatgctcagaaatctg-cggg-gcaaat
cacagattcataccaatcgtaatt-gaaagagtatcaacaaacc-aatttattaattgag
tatc-aaagat-aag-ag---aatcatcagatg-actgaaag-caagtac-
>X55
gaccacgcactaatgattatactcataattattacagcagtattttacacaataattaga
atcattcagaataaacaaaccagacgattcattctagaaggacaaataattgaaaccttg
tgaacaattgctcctgcaatcatcttagtattcattgcaatcccatccctacgactctta
tatctaatagacgaaatccacaatccagtaataacactaaaaacagtaggacaccaatga
tattgaagctatgagtattcagactttacaaaacttgaatttgactcatatatagtccaa
caagaagatcaaccaactaatggatttcgtttattagatacagacaaccgagtagtctta
ccaataaattcaccaattcgaata-attgtaacagcagcagacgtattacactcatgaac
agtacctagattaggagttaaaacagacgccacaccaggacgactaaaccaaatcagatt
ctcaattaaccgaccaggtcttctatatggacaatgctcagaaatctg-cggg-gcaaat
cacagattcataccaatcgtaatt-gaaagagtatcaacaaacc-aatttattaattgag
tatc-aaagat-aag-ag---aatcatcaratg-actgaaag-caagtac-
>S24
--------------gattatactcataattattacagcagtattttacacaataattaga
atcattcagaataaacaaaccagacgattcattctagaaggacaaataattgaaaccttg
tgaacaattgctcctgcaatcatcttagtattcattgcaatcccatccctacgactctta
tatctaatagacgaaatccacaatccagtaataacactaaaaacagtaggacaccaatga
tattgaagctatgagtattcagactttacaaaacttgaatttgactcatatatagtccaa
caagaagatcaaccaactaatggatttcgtttattagatacagacaaccgagtagtctta
ccaataaattcaccaattcgaata-attgtaacagcagcagacgtattacactcatgaac
agtacctagattaggagttaaaacagacgccacaccaggacgactaaaccaaatcagatt
ctcaattaaccgaccaggtcttctatatggacaatgctcagaaatctg-cggg-gcaaat
cacagattcataccaatcgtaatt-gaaagagtatcaacaaacc-aatttattaattgag
tatc-aaagat-aag-ag---aatcatcagatg-actgaaag-caagtac-
>L62
--------------gattatactcataattattagsgcagtattttacacaataattaga
atcattcagaataaacaaaccagacgattcattctagaaggacaaataattgaaaccttg
tgaacaattgctcctgcaatcatcttagtattcattgcaatcccatccctacgactctta
tatctaatagacgaaatccacaatccagtaataacactaaaaacagtaggacaccaatga
tattgaagctatgagtattcagactttacaaaacttgaatttgactcatatatagtccaa
caagaagatcaaccaactaatggatttcgtttattagatacagacaaccgagtagtctta
ccaataaattcrccaattcgaata-attgtaacagcagcagacgtattacactcatgaac
agtacctagattaggagttaaaacagacgccacaccaggacgactaaaccaaatcagatt
ctcaattaaccgaccaggtcttctatatggacaatgctcagaaatctg-cggg-gcaaat
cacagattcataccaatcgtaatt-gaaagagtatcaacaaacc-aatttattaattgag
tatc-aaagat-aag-ag---aatcatcrgatg-ackgaaag-caagtac-
>L63
------------------------------------------------------------
---------aataaacaaaccagacgattcattctagaaggacaaataattgaaaccttg
tgaacaattgctcckgsratcatcttagtattcattgcaatcccatccctacgactctta
tatctaatagacgaaatccacaatccagtaataacactaaaaacagtaggacaccaatga
tattgaagctatgagtattcagactttacaaaacttgaatttgactcatatatagtccaa
caagaagatcaaccaactaatggatttcgtttattagatacagacaaccgagtagtctta
ccaataaattsrscrattcgaata-attgtaacagcagcagacgtattacactcatgaac
agtacctagattaggagttaaaacagacgccacaccaggacgactaaaccaaatcagatt
ctcaattaaccgaccaggtcttctatatggacaatgctcagaaatctg-cggg-gcaaat
cacagattcataccaatcgtaatt-gaaagagtatcaacaaacc-aatttattaattgag
tatc-aragat-aag-ag---aatcatcagatg-ackgaaag-caagtac-
>L35
gaccacgcattaatgattatacttataattattacagcagtgttttacacaataatcaga
attattcagaataaacaaaccagacgatttatcctagaaggacaaataattgaaacctta
tgaacaattgctcctgcaatcattttaattttcatcgcaatcccatccctacgactacta
tatttaatagatgaaatccacaatccagtaataacattaaaaactgtaggacaccaatga
tattgaagctatgaatattcagactttacaaaacttgaattcgactcatacataattcaa
caagaagaccaatcaactaacagatttcgtctattggatacagataatcgggtagtctta
ccaataaactcaccaattcgaata-attgtaacagcagcagatgtactacactcatgaac
agtacccagattaggagttaaaacagatgctacaccaggacgactaaaccaaattagatt
ctcaattaatcgaccaggtctcctatatggacaatgctcagaaatctg-cgga-gcaaat
cacagattcataccgatcgtaatc-gagagagtatcaacaaatc-aattcattaactgag
tatc-aaagat-aag-ag---aatcatcagatg-actgaaag-caagtac-
>L64
gaccacgcattaatgattatacttataattattacagcagtgttttacacaataatcaga
attattcagaataaacaaaccagacgatttatcctagaaggacaaataattgaaacctta
tgaacaattgctcctgcaatcattttaattttcatcgcaatcccatccctacgactacta
tatttaatagatgaaatccacaatccagtaataacattaaaaactgtaggacaccaatga
tattgaagctatgaatattcaractttacaaaacttgaattcgactcatacataattcaa
caagaagaccaatcaactaacagatttcgtctattggatacagataatcgggtagtctta
ccaataaactcaccaattcgaata-attgtaacagcagcagatgtactacactcatgaac
agtacccagattaggagttaaaacagatgctacaccaggacgactaaaccaaattagatt
ctcaattaatcgaccaggtctcctatatggacaatgctcagaaatctg-cgga-gcaaat
cacagatttataccgatcgtaatc-gagagagtatcaacaaatc-aattcattaactgag
tatc-aaagat-aag-ag---aatcatcagatg-actgaaag-caagta--
>T_10
gaccacgcattaatgattatacttataattattacagcagtgttttacacaataatcaga
attattcagaataaacaaaccagacgatttatcctagaaggacaaataattgaaacctta
tgaacaattgctcctgcaatcattttaattttcatcgcaatcccatccctacgactacta
tatttaatagatgaaatccacaatccagtaataacattaaaaactgtaggacaccaatga
tattgaagctatgaatattcagactttacaaaacttgaattcgactcatacataattcaa
caagaagaccaatcaactaacagatttcgtctattggatacagataatcgggtagtctta
ccaataaactcaccaattcgaata-attgtaacagcagcagatgtactacactcatgaac
agtacccagattaggagttaaaacagatgctacaccaggacgactaaaccaaattagatt
ctcaattaatcgaccaggtctcctatatggacaatgctcagaaatctg-cgga-gcaaat
cacagattcataccgatcgtaatc-gagagagtatcaacaaatc-aattcattaactgag
tatc-aaagat-aag-ag---aatcatcarakg-actgaaag-caagtac-
>Mb6_1ss7_Trinervitermes_oeconomus
------------------------------------------------------------
---------------------------------------ggacaaatawttgaaacctta
tgaacaattgctcctgcaatcattttaattttcwtcgcaatcccatccctacgactacta
tatttaatagatgaaatccacaatccagtaataacattaaaaactgtaggacaccaatga
tattgaagctacgaatattcagactttacaaaacttgaattcgactcatacataattcaa
caagaagaccaatcaactaacagatttcgtctattggatacagataatcgggtagtctta
ccaataaactcaccaattcgaata-attgtaacagcagcagatgtactacactcatgaac
agtacccagattaggagttaaaacagatgctacaccaggacgactaaaccaaattagatt
ctcaattaatcgaccaggtctcctatatggacaatgctcagaaatctg-cgga-gcaaat
cacagattcataccgatcgtaatc-gagagagtatcaacaaatc-aattcattaactgag
tatc-aaagat-aag-ag---aatcatcagatg-actgaaag-caagtac-
>M40
gaccacgcactaatgattatactcataatcattacagcagtattttacacaataatcaga
attattcaaaataaacaaaccagacgattcattctagaaggacaaataattgaaacctta
tgaacaattgctcctgcaatcattttaattttcatcgcaatcccatccctacgactttta
tatttaatagacgaaatccacaatccagtaataacactaaaaactgtaggacaccaatga
tactgaagttatgaatattcagacttcacaaaacttgagttcgactcatatataatccaa
caagaagaccaaccaattaatagatttcgtctattagatacagataatcgagtagtctta
ccaataaactcaccaattcgaata-attgtaacagcagcagatgtattacactcatgaac
agtacctagattaggagttaaaacagatgctacaccaggacgactaaatcaaatcagatt
ctcaattaatcgaccaggcctcctatacggacaatgctcagaaatctg-cggg-gcaaat
catagatttatacctatcgtaatc-gagagagtatcaacaaacc-aattcattaactgag
tatc-aaagat-aag-ag---aatcatcagatg-actgaaag-caagtac-
>M50
gaccacgcactaatgattatactcataatcattacagcagtattttacacaataatcaga
attattcaaaataaacaaaccagacgattcattctagaaggacaaataattgaaacctta
tgaacaattgctcctgcaatcattttaattttcatcgcaatcccatccctacgactttta
tatttaatagacgaaatccacaatccagtaataacactaaaaactgtaggacaccaatga
tactgaagttatgaatattcagacttcacaaaacttgagttcgactcatatataatccaa
caagaagaccaaccaattaatagatttcgtctattagatacagataatcgagtagtctta
ccaataaactcaccaattcgaata-attgtaacagcagcagatgtattacactcatgaac
agtacctagattaggagttaaaacagatgctacaccaggacgactaaatcaaatcagatt
ctcaattaatcgaccaggcctcctatacggacaatgctcagaaatctg-cggg-gcaaat
catagatttatacctatcgtaatc-gagagagtatcaacaaacc-aattcattaactgag
tatc-aaagat-aag-ag---aatcatcagatg-actgaaag-caagtac-
>O60
----acgcactaatgrtcatactcataatcattacagcagtattttacacaataatcaga
attattcaaaataaacaaaccagacgattcattctagaaggacaaataattgaaacctta
tgaacaattgctcctgcaatcattttaattttcatcgcaatcccatccctacgactttta
tatttaatagacgaaatccacaatccagtaataacactaaaaactgkaggacaccaatga
tactgaagttatgaatattcagacttcacaaaacttgagttcgactcatatataatccaa
caagaagaccaaccaattaatagatttcgtctattagatacagataatcgagtagtctta
ccaataaactcaccaattcgaata-attgtaacagcagcagatgtattacactcatgaac
agtacctagattaggagttaaaacagatgctacaccaggacgactaaatcaaatcagatt
ctcaattaatcgaccaggcctcctatacggacaatgctcagaaatctg-cggg-gcaaat
catagatttatacctatcgtaatc-gagagagtatcaacaaacc-aattcatt-------
---------------------------------------------------
>S49
gaccacgcactaatgattatactcataatcattacagcagtattttacacaataatcaga
attattcaaaataaacaaaccagacgattcattctagaaggacaaataattgaaacctta
tgaacaattgctcctgcaatcattttaattttcatcgcaatcccatccctacgactatta
tatttaatagacgaaatccacaatccagtaataacactaaaaactgtaggacaccaatga
tactgaagttatgaatattcagacttcacaaaacttgagttcgactcatatataatccaa
caagaagaccaaccaattaatagatttcgtctattagatacagataatcgagtagtctta
ccaataaactcaccaattcgaata-attgtaacagcagcagatgtattacactcatgaac
agtacctagattaggagttaaaacagatgctacaccaggacgactaaatcaaatcagatt
ctcaattaatcgaccaggcctcctatacggacaatgctcagaaatctg-cggg-gcaaat
catagatttatacctatcgtaatc-gagagagtatcaacaaatc-aattcattaactgag
tatc-aaagat-aag-ag---aaycatcagakg-actgaaag-caagta--
>Eb3_1ss_Trinervitermes_geminatus
----------------------------------cagcagtattttacacaataatcaga
attattcaaaataaacrrrccagacgattcattctagaaggacaaataattgaaacctta
tgaacaattgctcckgsartcattttaattttcatcgcaatcccatccctacgactttta
tatttaatagacgaaatccacaatccagtaataacactaaaaactgkaggacaccaatga
tactgaagttatgaatattcagacttcacaaaacttgagttcgactcatatataatccaa
caagaagatcaaccaattaatagatttcgtctattagatacagataatcgagtagtctta
ccaataaactcrccrattcgaata-attgtaacagcagcagatgtattacactcatgaac
agtacctagattaggggktaaaacrggkgstacascrggrsgactaaatcaaatcagatt
ctcaattaatcgaccaggsctcctatacggacaatgctcagaaatckg-cggg-gcaaat
catagatttatacctatcgtaatt-gagagagtatcaacaaacc-aattcattaactgag
tatc-aaagat-aag-ag---aatcatcagatg-actgaaag-caagtac-
>Ab3_3ss_Procubitermes_sp1
gaccatgcactaataatcatattaataattatcacaacagtattttacacaataatcaga
attatccaaaataaacaaaccgcacgattcattctagaggggcaaataattgaaaccgtt
tgaacaattgcacccgcaattatcttagtattcatcgcaattccatcccttcgactactt
tacctaatagacgaaatccataacccagtagtaacactaaaaacagtaggacatcaatga
tactgaagctatgaatactcagatttcacaaaacttgaattcgactcatatatagtacaa
caagaagatcaacaaattgatacattccgactactaratacagataaccgagtagtatta
ccaataaattcaccgattcgaata-attgtaacagcagcagatgtcctacactcatgagc
agtgccgagacttggggtaaagacggatgccacaccagggcgactaaaccaaactagctt
ttctatcaatcgtcccggcctcctttatggacaatgttcagaaatctg-cgga-gcaaat
cacagattcatgccaattgtaatc-gagagagtatcaacaaatc-aattcattaactgag
tatc-aaarat-gag-ag---aatcatcagakg-ackgaaag-caagtac-
>X46
------gcactaataatcatattaataattatcacnacngtattttacacaataatcaga
attatccaaaataaacaaaccgcacgattcattctagaggggcaaataattgaaaccgtt
tgaacaattgcacccgcaattatcttagtattcatcgcaattccatcccttcgactactt
tacctaatagacgaaatccataacccagtagtaacactaaaaacagtaggacatcaatga
tactgaagctatgaatactcagatttcacaaaacttgaattcgactcatatatagtacaa
caagaagatcaacaaattgatacattccgactactaratacagataaccgagtagtatta
ccaataaattcaccgattcgaata-attgtaacagcagcagatgtcctacactcatgagc
agtgccgagacttggggtaaagacggatgccacaccagggcgactaaaccaaactagctt
ttctatcaatcgccccggcctcctttatggacaatgttcagaaatctg-cgga-gcaaat
cacagattcatgccaattgtaatc-gagagagtatcaacaaatc-aattcattaactgag
tatc-aaagat-gag-ag---aatcatcagatg-actgaaag-caagtac-
>T_27_Promirotermes_sp
gaccatgcactaataatcatattaataattatcacaacagtattttacacaataatcaga
attatccaaaacaaacaaaccgcacgattcatcctagaaggacagataattgaaactgtt
tgaacgattgcgcctgcaattatcttagtattcatcgcaattccatcccttcgactacta
tacctaatggacgaaatccataatccggtagtaacactaaaaactgtaggacaccaatga
tactgaagctatgagtattcagacttcacaaagcttgaattcgactcatatatagtacaa
caagaagatcaacaaattgatacattccgactactagatacagataaccgagtagtatta
ccaataaattcaccaattcgaata-attgtaacagcagcagatgttctacactcatgggc
agtaccaggtcttggggtaaagacagatgcaacaccaggacgactaaaccaaactagctt
ctctattaatcgtcctggtctcctttatggacaatgttcagaaatctg-cgga-gcaaat
cacagattcataccaatcgtaatc-gagagagtatcaacaaatc-aattcattaactgag
tatc-aaagat-aag-ag---aatcatcagatg-actgaaag-caagtac-
>Z33_Promirotermes_sp
gaccatgcactaataatcatattaataattatcacaacagtattttacacaataatcaga
attatccaaaacaaacaaaccgcacgattcattctagaaggacagataattgaaactgtt
tgaacgattgcgcctgcaattatcttagtattcatcgcaattccatcccttcgactacta
tacctaatggacgaaatccataatccggtagtaacactaaaaactgtaggacaccaatga
tactgaagctatgagtattcagacttcacaaagcttgaattcgactcatatatagtacaa
caagaagatcaacaaattgatacattccgactactagatacagataaccgagtagtatta
ccaataaattcaccaattcgaata-attgtaacagcagcagatgttctacactcatgggc
agtaccaggtcttggggtaaagacagatgcaacaccaggacgactaaaccaaactagctt
ctctattaatcgtcctggtctcctttatggacaatgttcagaaatctg-cgga-gcaaat
cacagattcataccaatcgtaatc-gagagagtatcaacaaatc-aattcattaactgag
tatc-aaagat-aag-ag---aatcatcagatg-actgaaag-caagtac-
>Aa7_1ss_Pericapritermes_sp
gaccacgcattaataattatattaataattattacaacagtattttatacaataatcata
attatccaaaataaacaaaccacacgattcatcttagaaggccaaatgattgaaaccgtt
tgaacaatcgcacccgcaattattttagtatttattgcaattccatccctacgactactt
tacctaatagacgaaattcataacccagtaataaccttaaaggcggtaggacatcaatga
tactgaagttatgaatattcagacttcactaagctggaatttgactcatacatagtacaa
caagaagatcaacaaactaattcattccgcctacttgatacagataaccgaattgtatta
cccataaactcaccaattcggata-atcgtaacagcagcagatgtgctacactcatgaac
ggtgcctagacttggagtaaaaacagatgccacaccaggccgactaaatcaagtaagatt
ctcaattaaccgacctggcctcctttatggacaatgctcagagatttg-cgga-gcaaac
cacagattcataccaatcgtagtt-gagagagtatcaacaaacc-aattcattaattgag
tatc-taagat-aar-ar---aatcatcaratg-actgaaag-caagtac-
>R30
---------------------------------------gtattttatacaataatcata
attatccaaaataaacaaaccacacgattcatcttagaaggccaaatgattgaaaccgtt
tgaacaatcgcacccgcaattattttagtatttattgcaattccatccctacgactactt
tacctaatagacgaaattcataacccagtaataaccttaaaggcggtaggacatcaatga
tactgaagttatgaatattcagacttcactaagctggaatttgactcatacatagtacaa
caagaagatcaacaaactaattcattccgcctacttgatacagataaccgaattgtatta
cccataaactcaccaattcggata-atcgtaacagcagcagatgtgctacactcatgaac
ggtgcctagacttggagtaaaaacagatgccacaccaggccgactaaatcaagtaagatt
ctcaattaaccgacctggcctcctttatggacaatgctcagagatttg-cgga-gcaaac
cacagattcataccaatcgtagtt-gagagagtatcaacaaacc-aattcattaattgag
tatc-taarat-aar-ag---aatcatcaratg-actgaaag-caagtac-
>3_3
------------------------------------------------------------
--tatccaaaataaacaaactacacgattcctcttagaaggccaaataattgaaactgtt
tgaacaatcgcacccgcaattattttagtatttattgcaatcccatccctacgactactt
tacctaatagacgaaattcataacccagtaataactctaaaggcggtaggacatcaatga
tactgaagttatgaatattcagacttcactaagctggaatttgactcatacatagtacaa
caagaagatcaacaaaccaattcattccgcctacttgatacagataaccgaattgtatta
cccataaattcaccaattcgaata-atcgtaacagcagcagacgtactacactcatgaac
agtacctagacttggagtaaaaacagatgccacaccaggtcgactaaatcaagtaagatt
ctcaattaaccggcctggcctcctttatggacaatgctcagagatttg-cgga-gcaaac
cacagatttataccaatcgtagtt-gagagagtatcaacaaacc-aattcattaattgag
tatc-taagat-aag-ar---aatcatcagatg-actg-arg-caagtact
>3_9
------------------------------------------------------------
----------------------------------------gccaaataattgaaactgtt
tgaacaatcgcacccgcaattattttagtatttattgcaatcccatccctacgactactt
tacctaatagacgaaattcataacccagtaataactctaaaggcggtaggacatcaatga
tactgaagttatgaatattcagacttcactaagctggaatttgactcatacatagtacaa
caagaagatcaacaaaccaattcattccgcctacttgatacagataaccgaattgtatta
cccataaattcaccaattcgaata-atcgtaacagcagcagacgtactacactcatgaac
agtacctagacttggagtaaaaacagatgccacaccaggtcgactaaatcaagtaagatt
ctcaattaaccggcctggcctcctttatggacaatgctcagagatttg-cgga-gcaaac
cacagatttataccaatcgtagtt-gagagagtatcaacaaacc-aattcattaattgag
tatc-taagat-aag-ag---aatcatcagatg-actgaaag-caagtac-
>3_11
---------------------------------------gtattttatacaataatcata
attatccaaaataaacaaactacacgattcctcttaraaggccaaataattgaaactgtt
tgaacaatcgcacccgcaattattttagtatttattgcaatcccatccctacgactactt
tacctaatagacgaaattcataacccagtaataactctaaaggcggtaggacatcaatga
tactgaagttatgaatattcagacttcactaagctggaatttgactcatacatagtacaa
caagaagatcaacaaaccaattcattccgcctacttgatacagataaccgaattgtatta
cccataaattcaccaattcgaata-atcgtaacagcagcagacgtactacactcatgaac
agtacctagacttggagtaaaaacagatgccacaccaggtcgactaaatcaagtaagatt
ctcaattaaccggcctggcctcctttatggacaatgctcagagatttg-cgga-gcaaac
cacagatttataccaatcgtagtt-gagagagtatcaacaaacc-aattcattaattgag
tatc-taagat-aag-ag---aatcatcagatg-actgaaag-caagtac-
>3_14
------------------------------------------------------------
----------------------------------------gccaaataattgaaactgtt
tgaacaatcgcacccgcaattattttagtatttattgcaatcccatccctacgactactt
tacctaatagacgaaattcataacccagtaataactctaaaggcggtaggacatcaatga
tactgaagttatgaatattcagacttcactaagctggaatttgactcatacatagtacaa
caagaagatcaacaaaccaattcattccgcctacttgatacagataaccgaattgtatta
cccataaattcaccaattcgaata-atcgtaacagcagcagacgtactacactcatgaac
agtacctagacttggagtaaaaacagatgccacaccaggtcgactaaatcaagtaagatt
ctcaattaaccggcctggcctcctttatggacaatgctcagagatttg-cgga-gcaaac
cacagatttataccaatcgtagtt-gagagagtatcaacaaacc-aattcattaattgag
tatc-taagat-aag-ag---aatcatcagatg-actgaaag-caagtac-
>3_12
---------------------------------------------------------ata
attatccaaaataaacraactacacgattcctcttaraaggccaaataattgaaactgtt
tgaacaatcgcacccgcaattattttagtatttattgcaatcccatccctacgactactt
tacctaatagacgaaattcataacccagtaataactctaaaggcggtaggacatcaatga
tactgaagttatgaatattcagacttcactaagctggaatttgactcatacatagtacaa
caagaagatcaacaaaccaattcattccgcctacttgatacagataaccgaattgtatta
cccataaattcaccaattcgaata-atcgtaacagcagcagacgtactacactcatgaac
agtacctagacttggagtaaaaacagatgccacaccaggtcgactaaatcaagtaagatt
ctcaattaaccggcctggcctcctttatggacaatgctcagagatttg-cgga-gcaaac
cacagatttataccaatcgtagtt-gagagagtatcaacaaacc-aattcattaattgag
tatc-taagat-aag-ag---aatcatcagatg-actgaaag-caagtac-
>3_10
------------------------------------------------------------
---------------------------------------------------------gtt
tgaactwtcgcacccgcaattattttagtatttattgcaataccatccctacsactacwt
tacctaawaracgaaattcataacccagtaataactctnaaggcggtaggacatcaatga
tactgaagttatgaatattcagacttcactaagctggaatttgactcatacatagtacaa
caagaagatcaacaaaccaattcattccgcctacttgatacagataaccgaattgtatta
cccataaattcaccaattcgaata-atcgtaacagcascagacgtactacactcatgaac
agtacctagacttggagtaaaaacagatgccacaccrggtcgactaaatcaagtaagatt
ctcaattaaccggcctggcctcctttatggacaatgctcagagatttg-cgga-gcaaac
cacagatttataccaatcgtagtt-gagagagtatcaacaaacc-aattcattaattgag
tatc-taagat-aag-ara--aatcatcagatg-actgaa-----------
>Ca6_1ss6_Noditermes_sp
gaccacgcactaataattatgctgataattattacaaccgtattctatacaataatcaga
atcattcaaaacaaacaaactagacgattccttctagaaggacaaataatcgaaacagta
tggacaatcgctcccgcgatcattttaatcttcattgcaatcccatcccttcgactccta
tacttaatagacgaaatccataaccctgttgttacactaaaaacagttggacaccaatga
tactgaagatatgaatattcagatttcacaaaacttgaatttgactcttatatagtacaa
caagaagatcaacaaacaaacacattccgacttctagatacagataatcgggtagtacta
ccaataaattcacccattcgaata-attgtgacagcagcagacgtactacattcctgagc
agtaccaagacttggggtaaaaacagacgccacaccgggccgtctaaaccaaacaagctt
ctcaatcaatcgccctggtctcctatacggacaatgttcggaaatctg-tgga-gcaaac
cacagattcataccaatcgtaatt-gagagagtatcaacaaatc-aattcattaattgag
tatc-aaaaat-gag-ag---aatcatcaratg-actgaaag-caagtac-
>X36
--------------------gctgataattattacaaccgtattctatacaataatcaga
atcattcaaaacaaacaaactagacgattccttctagaaggacaaataatcgaaacagta
tggacaatcgctcccgcgatcattttaatcttcattgcaatcccatcccttcgactccta
tacttaatagacgaaatccataaccctgttgttacactaaaaacagttggacaccaatga
tactgaagatatgaatattcagatttcacaaaacttgaatttgactcttatatagtacaa
caagaagatcaacaaacaaacacattccgacttctagatacagataatcgggtagtacta
ccaataaattcacccattcgaata-attgtgacagcagcagacgtactacattcctgagc
agtaccaagacttggggtaaaaacagacgccacaccgggccgtctaaaccaaacaagctt
ctcaatcaatcgccctggtctcctatacggacaatgttcggaaatctg-tgga-gcaaac
cacagattcataccaatcgtaatt-gagagagtatcaacaaatc-aattcattaattgag
tatc-aaaaat-gag-ag---aatcatcagatg-actgaaag-caagtac-
>N39
--------------------------gattctcacaacagtattctatactatgattaga
atcattcaaaacaaacaaacaagacgattcattctagaaggacaaataatcgaaactctc
tgaacaattgcaccagcaatcatcttagtattcattgccataccctcactccgtttatta
tacttaatagatgaaattcataatccagtgctcacactcaaaactgtagggcaccaatga
tattgaagctatgaatattcagatttcactaaacttgaattcgattcctacatggtacaa
caagaagatctgcaaacaaatatattccgattactagatacagacaaccgagttgtatta
ccaataaattctcctattcgaata-attgtaacagcagcagatgtcctacactcatgaac
agtaccaagacttggagtaaaaacagatgctacacctggccgtctaaatcaagtaagatt
ttcaattaaccgaccaggtatcctatatggtcaatgttctgaaatttg-tgga-gcaaat
cacagatttatgccaatcgcaatt-gaaagagtatcaacaaacc-aatttattaattgag
tatc-aaagat-aag-ag---aatcatcagatg-actgaaag-caagtac-
>M20_Astalotermes_sp
------gccttaataattatattaatgattctcacaacagtattctatactatgattaga
atcattcaaaacaaacaaacaagacgatttattctagaaggacaaataatcgaaactctc
tgaacaattgcaccagcaatcatcttagtattcattgccataccctcactccgtttatta
tacttaatagatgaaattcataatccagtgctcacactcaaaactgtagggcaccaatga
tattgaagctatgaatattcagatttcactaaacttgaattcgattcctacatggtacaa
caagaagatctgcaaacaaatatattccgattactagatacagacaaccgagttgtatta
ccaataaattctcctattcgaata-attgtaacagcagcagatgtcctacactcatgaac
agtaccaagacttggagtaaaaacagatgctacacctggccgtctaaatcaagtaagatt
ttcaattaaccgaccaggtatcctatatggtcaatgttctgaaatttg-tgga-gcaaat
cacagatttatgccaatcgcaatt-gaaagagtatcaacaaacc-aatttattaattgag
tatc-aaagat-aag-ag---aatcatcagatg-actgaaag-caagtac-
>L27
gaccatgccttaataattatattaatgattctcacaacagtattctatactatgattaga
atcattcaaaacaaacaaacaagacgatttattctagaaggacaaataatcgaaactctt
tgaacaattgcaccagcaatcatcttagtattcattgccataccctcactccgtttatta
tacttaatagatgaaattcataatccagtgctcacactcaaaactgtagggcaccaatga
tattgaagctatgaatattcagatttcactaaacttgaattcgattcctacatggtacaa
caagaagatctacaaacaaatatattccgattactagatacagacaatcgagtcgtatta
ccaataaattctcctattcgaata-attgtaacagcagcagatgtcctacactcatgaac
agtaccaagacttggagtaaaaacagatgctacacctggccgtctaaatcaagtaagatt
ttcaattaaccgaccaggtatcctatatggtcaatgttctgaaatttg-tgga-gcaaat
cacagatttatgccaatcgcaatt-gaaagagtatcaacaaacc-aatttattaattgag
tatc-aaagat-aag-ag---aatcatcagatg-actgaaag-caagtac-
>L38
gaccatgccttaataattatattaatgattctcacaacagtattctatactatgattaga
atcattcaaaacaaacaaacaagacgatttattctagaaggacaaataatcgaaactctt
tgaacaattgcaccagcaatcatcttagtattcattgccataccctcactccgtttatta
tacttaatagatgaaattcataatccagtgctcacactcaaaactgtagggcaccaatga
tattgaagctatgaatattcagatttcactaaacttgaattcgattcctacatggtacaa
caagaagatctacaaacaaatatattccgattactagatacagacaatcgagtcgtatta
ccaataaattctcctattcgaata-attgtaacagcagcagatgtcctacactcatgaac
agtaccaagacttggagtaaaaacagatgctacacctggccgtctaaatcaagtaagatt
ttcaattaaccgaccaggtatcctatatggtcaatgttctgaaatttg-tgga-gcaaat
cacagatttatgccaatcgcaatt-gaaagagtatcaacaaacc-aatttattaattgag
tatc-aaagat-aag-ag---aatcatcagatg-actgaaag-c-------
>L48
gaccatgccttaataattatattaatgattctcacaacagtattctatactatgattaga
atcattcaaaacaaacaaacaagacgatttattctagaaggacaaataatcgaaactctt
tgaacaattgcaccagcaatcatcttagtattcattgccataccctcactccgtttatta
tacttaatagatgaaattcataatccagtgctcacactcaaaactgtagggcaccaatga
tattgaagctatgaatattcagatttcactaaacttgaattcgattcctacatggtacaa
caagaagatctacaaacaaatatattccgattactagatacagacaatcgagtcgtatta
ccaataaattctcctattcgaata-attgtaacagcagcagatgtcctacactcatgaac
agtaccaagacttggagtaaaaacagatgctacacctggccgtctaaatcaagtaagatt
ttcaattaaccgaccaggtatcctatatggtcaatgttctgaaatttg-tgga-gcaaat
cacagatttatgccaatcgcaatt-gaaagagtatcaacaaacc-aatttattaattgag
tatc-aaagat-aag-ag---aatcatcagatg-actgaaag-caagtac-
>L45
gaccatgccttaataattatattaatgattctcacaacagtattctatactatgattaga
atcattcaaaacaaacaaacaagacgatttattctagaaggacaaataatcgaaactctt
tgaacaattgcaccagcaatcatcttagtattcattgccataccctcactccgtttatta
tacttaatagatgaaattcataatccagtgctcacactcaaaactgtagggcaccaatga
tattgaagctatgaatattcagatttcactaaacttgaattcgattcctacrtggtacaa
caagaagatctacaaacaaatatattccgattactagatacagacaatcgagtcgtatta
ccaataaattctcctattcgaata-attgtaacagcagcagatgtcctacactcatgaac
agtaccaagacttggagtaaaaacagatgctacacctggccgtctaaatcaagtaagatt
ttcaattaaccgaccaggtatcctatatggtcaatgttctgaaatttg-tgga-gcaaat
cacagatttatgccaatcgcaatt-gaaagagtatcaacaaacc-aatttattaattgag
tatc-aaagat-aag-ag---aatcatcagatg-actgaaag-caagtac-
>O5
------------------------------------------------------------
-------------------------------------aaggacaaataattgaaaccgtt
tgaacaattgcaccagcaattattttagtatttattgcaataccatcattacgactatta
tatctaatagacgaaatccataatccagtactaacccttaaaacagtaggacaccagtga
tattgaagttatgaatattcagactttacaaaactcgaatttgattcatacatagtacaa
caagacgatatacaaccaaatacgtttcgattactagatacagataatcgggttgtatta
ccaataaattcacctatccgaata-atcattaccgcagcagatgtattacactcatgaac
agtaccaagactaggagtaaagtccgacgctacaccaggacgattaaaccaagtaagatt
ctcaattaaccgaccaggtgttttatatggacaatgctcagaaatctg-tgkr-gcaaac
cacagatttataccaatcacaatt-gaaagagtatcaactaacc-aatttattaattgag
tatc-aaagat-aag-ag---aat---------------------------
>O66
g-------ctctkgaattatattaataattcttacnaccgtattttacacaatagttaga
attatccaaaacaaacaaaccagccgatttatactagaaggacaaataatcgaaaccgtt
tgaacaattgccccagccatcattttagtatttattgcaataccatcattacgactatta
tatctaatagacgaaattcataacccggtactaaccctgaaaacagtaggacaccagtga
tattgaagttatgaatattcagactttacaaaactcgaatttgattcatacatagtacaa
caagatgatatacaaccaaatacgtttcgattactagatacagacaatcgggttgtgtta
ccaataaattcacctatccgaata-atcattacagcagcagatgtattacactcatgaac
agtaccaagactaggagtaaagtccgacgctacaccaggacgattaaaccaagtaagatt
ctcaattaaccgaccaggtgttttatatggacaatgctcagaaatctg-tgga-gcaaac
cacagatttataccaatcacaatt-gaaagagtatcaactaacc-aatttattaattgag
tatc-aaagat-aag-ag---antcatcagatg-actgaaag-c-------
>5_41
----------------------------------------tattttacacaatagttaga
attatccaaaacaaacraaccagccgatttatactagaaggacaaataatcgaaaccgtt
tgaacaattgccccagccatcattttagtatttattgcaataccatcattacgactatta
tatctaatagacgaaattcataacccggtactaaccctgaaaacagtaggacaccagtga
tattgaagttatgaatattcngactttacaaaactcgaatttgattcatacatagtacaa
caagatgatatacaaccaaatacgtttcgattactagatacagacaatcgggttgtgtta
ccaataaattcacctatccgaata-atcattacagcagcagatgtattacactcatgaac
agtaccaagactaggagtaaagtccgacgctacaccaggacgattaaaccaagtaagatt
ctcaattaaccgaccaggtgttttatatggacaatgctcagaaatctg-tgga-gcaaac
cacagatttataccaatcacaatt-gaaagagtatcaactaacc-aatttattaattgag
tatc-aaagat-aag-ag---aatcatcagatg-actgaaag-caaagta-
>Fb7_1ss_Adaiphrotermes_sp1
----------------------------------------------acacaataattaga
attttccaaaacaaacraactagtcgatttatactagaaggacaaataatcgaaaccgtt
tgaacaattgccccagccatcattttagtatttattgcaataccatcattacgactatta
tatctaatagacgaaatccataatccagtattaaccctaaaaacagtaggacaccagtga
tattgaagctatgaatattcagactttacaaaactagaattkgattcatatatggtacaa
caagatgatatacaaccaaacacgtttcgattactagatacagataatcgggttgtacta
ccaataaattcacctatccgaata-attattaccgcagcagatgtattacactcatgaac
agtaccaagactaggagtaaagtccgacgctacaccaggacgattaaaccaagtaagatt
ctcaattaaccgaccaggtgttttatatggacaatgctcagaaatctg-cgga-gcaaac
cacagatttataccaatcgcaatt-gaaagagtatcaactaacc-aatttattaattgag
tatc-aaagat-aag-ag---aatcatcaratg-actgaaag-caagtac-
>R78
------------------------------------------------------------
------------------------------------------------------------
------------------------------------------------------------
----------------------------------------aaacagtaggacaccagtga
tattgaagttatgaatattcagactttacaaaactagaattcgattcatatatggtacaa
caagacgatatacaaccaaatacgttccgattactagacacagataatcgggttgtacta
ccaataaattcnsckagggcgark-aatattaccgcagcagatgtattacrcycatgaac
agtaccaagactaggagtaaagtccgacgctacaccaggacgattaaaccaagtaagatt
ctcaattaaccgaccaggtgttttatatggacaaygctcagaaatcygccgga-gcaaac
cacagatttataccaatcgcaatt-gaaagagtatcaactaacc-aatttattaattga-
---------------------------------------------------
>N41
--------------------------------------ggttatatacacaataatcaga
atcatccaaaataaacaaactagacgattcattctggaaggccaaataattgaaaccgtt
tgaaccattgcaccagcaatcatcttggtattcattgcaataccctcccttcgactacta
tacctaatggacgaagtacacaacccagcattaacactaaaagcagtaggacaccaatga
tactgaagatatgaatactcagactttacaaaactagaattcgactcatacataacac--
----aagatcaccaagcagatctattccgcctactagacacagacaaccgaattgtatta
ccaataaactcaccaattcgagta-atcgtaacggcagcagatgtgctacactcctgaac
agttcctagcctaggaattaaaacagacgccacgccaggccgactaaaccaagtaagatt
ctcaatcaaccggcctggtctcctatacggacaatgctcagaaatttg-tgga-gcaaac
cacagattcataccaatcacaatc-gaaagagtaacaacgagcc-aatttattaattgag
tctc-aaagat-aag-ag---actcatcagatg-actgaaag-caagtac-
>2_52
--------------------------------------ggttatatacacaataatcaga
atcatccaaaataaacaaactagacgattcattctggaaggccaaataattgaaaccgtt
tgaaccattgcaccagcaatcatcttggtattcattgcaataccctcccttcgactacta
tacctaatggacgaagtacacaacccagcattaacactaaaagcagtaggacaccaatga
tactgaagatatgaatactcagactttacaaaactagaattcgactcatacataacac--
----aagatcaccaagcagatctattccgcctactagacacagacaaccgaattgtatta
ccaataaactcaccaattcgagta-atcgtaacggcagcagatgtgctacactcctgaac
agttcctagcctaggaattaaaacagacgccacgccaggccgactaaaccaagtaagatt
ctcaatcaaccggcctggtctcctatacggacaatgctcagaaatttg-tgga-gcaaac
cacagattcataccaatcacaatc-gaaagagtaacaacgagcc-aatttattaattgag
tctc-aaagat-aag-ag---actcatcagatg-actgaaag-caagtac-
>3_16
------gctctaataatcatattaatarttatcacaacggttatatacacaataatcaga
atcatccaaaataaacaaactagacgattcattctggaaggccaaataattgaaaccgtt
tgaaccattgcaccagcaatcatcttggtattcattgcaataccctcccttcgactacta
tacctaatggacgaagtacacaacccagcattaacactaaaagcagtaggacaccaatga
tactgaagatatgaatactcagactttacaaaactagaattcgactcatacataacac--
----aagatcaccaagcagatctattccgcctactagacacagacaaccgaattgtatta
ccaataaactcaccaattcgagta-atcgtaacggcagcagatgtgctacactcctgaac
agttcctagcctaggaattaaaacagacgccacgccaggccgactaaaccaagtaagatt
ctcaatcaaccggcctggtctcctatacggacaatgctcagaaatttg-tgga-gcaaac
cacagattcataccaatcacaatc-gaaagagtaacaacgagcc-aatttattaattgag
tctc-aaagat-aag-ag---actcatcaratg-actgaaag-caagtac-
>L15
gaccatgctctaataatcatattaataattatcacaacggttatatacacaataatcaga
atcatccaaaataaacaaactagacgattcattctggaaggccaaataattgaaaccgtt
tgaaccattgcaccagcaatcatcttggtattcattgcaataccctcccttcgactacta
tacctaatggacgaagtacacaacccagcattaacactaaaagcagtaggacaccaatga
tactgaagatatgaatactcagactttacaaaactagaattcgactcatacataacac--
----aagatcaccaaacagatctattccgcctactagacacagacaaccgaattgtatta
ccaataaactcaccaattcgagta-atcgtaacggcagcagatgtgctacactcctgaac
agttcctagcctaggaattaaaacagacgccacaccaggccgactaaaccaagtaagatt
ctcaatcaaccggcctggtctcctatacggacaatgctcagaaatttg-tgga-gcaaac
cacagattcataccaatcacaatc-gaaagagtaacaacgagcc-aatttattaattgag
tctc-aaagat-aag-ag---actcatcagatg-actgaaag-caagtac-
>M19
--------------------------------------ggttatatacacaataatcaga
atcatccaaaataaacaaactagacgattcattctggaaggccaaataattgaaaccgtt
tgaaccattgcaccagcaatcatcttggtattcattgcaataccctcccttcgactacta
tacctaatggacgaagtacacaacccagcattaacactaaaagcagtaggacaccaatga
tactgaagatatgaatactcagactttacaaaactagaattcgactcatacataacac--
----aagatcaccaaacagatctattccgcctactagacacagacaaccgaattgtatta
ccaataaactcaccaattcgagta-atcgtaacggcagcagatgtgctacactcctgaac
agttcctagcctaggaattaaaacagacgccacaccaggccgactaaaccaagtaagatt
ctcaatcaaccggcctggtctcctatacggacaatgctcagaaatttg-tgga-gcaaac
cacagattcataccaatcacaatc-gaaagagtaacaacgagcc-aatttattaattgag
tctc-aaagat-aag-ag---actcatcagatg-actgaaag-caagtac-
>3_8
------------------------------------------------------------
----------------------gacgattcattctggaaggccaaataattgaaaccgtt
tgaaccattgcaccagcaatcatcttggtattcattgcaataccctcccttcgactacta
tacctaatggacgaagtacacaacccagcattaacactaaaagcagtaggacaccaatga
tactgaagatatgaatactcagactttacaaaactagaattcgactcatacataacac--
----aagatcaccaaacagatctattccgcctactagacacagacaaccgaattgtatta
ccaataaactcaccaattcgagta-atcgtaacggcagcagatgtgctacactcctgaac
agttcctagcctaggaattaaaacagacgccacaccaggccgactaaaccaagtaagatt
ctcaatcaaccggcctggtctcctatacggacaatgctcagaaatttg-tgga-gcaaac
cacagattcataccaatcacaatc-gaaagagtaacaacgagcc-aatttattaattgag
tctc-aaagat-aag-ag---actcatcagatg-actgaaag-caagtac-
>3_18
--------------------------------------ggttatatacacaataatcaga
atcatccaaaataaacaaactagacgattcattctggaaggccaaataattgaaaccgtt
tgaaccattgcaccagcaatcatcttggtattcattgcaataccctcccttcgactacta
tacctaatggacgaagtacacaacccagcattaacactaaaagcagtaggacaccaatga
tactgaagatatgaatactcagactttacaaaactagaattcgactcatacataacac--
----aagatcaccaaacagatctattccgcctactagacacagacaaccgaattgtatta
ccaataaactcaccaattcgagta-atcgtaacggcagcagatgtgctacactcctgaac
agttcctagcctaggaattaaaacagacgccacaccaggccgactaaaccaagtaagatt
ctcaatcaaccggcctggtctcctatacggacaatgctcagaaatttg-tgga-gcaaac
cacagattcataccaatcacaatc-gaaagagtaacaacgagcc-aatttattaattgag
tctc-aaagat-aag-ag---actcatcagatg-actgaaag-caagtac-
>L37
gaccatgctctaataatcatattaataattatcacaacggttatatacacaataatcaga
atcatccaaaataaacaaactagacgattcattctggaaggccaaataattgaaaccgtt
tgaaccattgcaccagcaatcatcttggtattcattgcaataccctcccttcgactacta
tacctaatggacgaagtacacaacccagcattaacactaaaagcagtaggacaccaatga
tactgaagatatgaatactcagactttacaaaactagaattcgactcatacataacac--
----aagatcaccaaacagatctattccgcctactagacacagacaaccgaattgtatta
ccaataaactcaccaattcgagta-atcgtaacggcagcagatgtgctacactcctgaac
agttcctagcctaggaattaaaacagacgccacaccaggccgactaaaccaagtaagatt
ctcaatcaaccggcctggtctcctatacggacaatgctcagaaatttg-tgga-gcaaac
cacagattcataccaatcacaatc-gaaagagtaacaacgagcc-aatttattaattgag
tctc-aaagat-aag-ag---actcatcaratg-actgaaag-caagtac-
>Ca1_1soil__Microtermes_sp3
gaccatgctctaataatcatattaataattatcacaacggttatatacacaataatcaga
atcatccaaaataaacaaactagacgattcattctggaaggccaaataattgaaaccgtt
tgaaccattgcaccagcaatcatcttggtattcattgcaataccctcccttcgactacta
tacctaatggacgaagtacacaacccagcattaacactaaaagcagtaggacaccaatga
tactgaagatatgaatactcagactttacaaaactagaattcgactcatacataacac--
----aagatcaccaaacagatctattccgcctactagacacagacaaccgaattgtatta
ccaataaactcaccaattcgagta-atcgtaacggcagcagatgtgctacactcctgaac
agttcctagcctaggaattaaaacagacgccacaccaggccgactaaaccaagtaagatt
ctcaatcaaccggcctggtctcctatacggacaatgctcagaaatttg-tgga-gcaaac
cacagattcataccaatcacaatc-gaaagagtaacaacgagcc-aatttattaattgag
tctc-aaagat-aag-ag---actcatcaratg-actgaaag-caagtac-
>M12
----------------------------------------ttatatacacaataatcaga
atcatccaaaataaacnaactaracgattcattctggaaggccaaataattgaaaccgtt
tgaaccattgcaccagcaatcatcttggtattcattgcaataccctcccttcgactacta
tacctaatggacgaagtacacaacccagcattaacactaaaagcagtaggacaccaatga
tactgaagatatgaatactcagactttacaaaactagaattcgactcatacataacac--
----aagatcnccaaacagatctattccgcctactaracacagacaaccgaattgtatta
ccaataaactcaccaattcgagta-atcgtaacggcagcagatgtgctacactcctgaac
agttcctagcctaggaattaaaacagacgccacaccaggccgactaaaccaagtaagatt
ctcaatcaaccggcctggtctcctatacggacaatgctcagaaatttg-tgga-gcaaac
cacagattcataccaatcacaatc-gaaagagtaacaacgagcc-aatttattaattgag
tctc-aaagat-aag-ag---actcatcagatg-actgaaag-caagtac-
>3_7
------------------------------------------------------------
----------------------------------------gccaaataattgaaaccgtt
tgaaccattgcaccagcaatcatcttggtattcattgcaataccctcccttcgactacta
tacctaatggacgaagtacacaacccagcattaacactaaaagcagtaggacaccaatga
tactgaagatatgaatactcagactttacaaaactagaattcgactcatacataacac--
----aagatcaccaaacagatctattccgcctactagacacagacaaccgaattgtatta
ccaataaactcaccaattcgagta-atcgtaacggcagcagatgtgctacactcctgaac
agttcctagcctaggaattaaaacagacgccacaccaggccgactaaaccaagtaagatt
ctcaatcaaccggcctggtctcctatacggacaatgytcagaaatttg-tgga-gcaaac
cacagattcatrccaatcacaatc-gaaagagtaacaacgagcc-aatttattaattgag
tctc-aaagat-aag-ag---actcatcaratg-actgaaag-caagtan-
>3_15
------------------------------------------------------------
-----------------------------------ggaaggccaaataattgaaaccgtt
tgaaccattgcaccagcaatcatcttggtattcattgcaataccctcccttcgactacta
tacctaatggacgaagtacacaacccagcattaacactaaaagcagtaggacaccaatga
tactgaagatatgaatactcagactttacaaaactagaattcgactcatacataacac--
----aagatcaccaagcagatctattccgcctactagacacagacaaccgaattgtatta
ccaataaactcaccaattcgagta-atcgtaacggcagcagatgtgctacactcctgaac
agttcctagcctaggaattaaaacagacgccacgccaggccgactaaaccaagtaagatt
ctcaatcaaccggcctggtctcctatacggacaatgctcagaaatttg-tggaggcaaac
cacagattcataccaatcacaatc-gaaagagtaacracgagcc-aatttattaattgag
tctc-aaagat-aaasag---actcatcagatg-actgaaag-caaag---
>R5
------------------------------------------------------------
-----------------aactaracgattcattctggaaggccaaataattgaaaccgtt
tgaaccattgcaccagcaatcatcttggtattcattgcaataccctcccttcgactacta
tacctaatggacgaagtacacaacccagcattaacactaaaagcagtaggacaccaatga
tactgaaratatgaatactcagactttacaaaactagaattcgactcwtacwtancac--
----argatcnccaagcagayctattccgcctactaracacrgacancsrawttgtatta
ccnataaactc-ncaattcsagta-a----------------------------------
------------------------------------------------------------
------------------------------------------------------------
------------------------------------------------------------
---------------------------------------------------
>O2
------gccctaataatcatactaataattattacaacagtcatatacacaataatcaga
atcatccaaaacaaacaaawcagacgattcatcttagaaggacaaataatcgaaaccatc
tgaacaattgcaccagcaatcatcctagtattcatcgcaataccctccctacgactactg
tacctaatagacgaagtacacaacccagcactgacattaaaggcggtaggacaccaatga
tattgaagatatgaatactcagactttacaaaactagaattcgactcatacatagcac--
----aagaccagcaaaaaaacacattccgcttactagacacagacaatcgaattgtacta
ccaacaaactcaccaatccgagta-atcgtaacggcagcagacgtactacactcctgaac
agtaccaagcctaggggttaaaacagatgccacaccaggccgactaaaccaagtaagatt
ctcaatcaaccggcctggtgtactatatggacaatgctcagaaatctg-tgga-gcaaat
cacagattcatgccaatcacaatc-gaaagagtattaacaaacc-aattcattaactgag
tctc-aaagat-aag-ag---attcatcaratg-actgaaag-caagtac-
>O33
---------------------------------------gtcatatacacaataatcaga
atcatccaaaacaaacaaaccagacgattcatcttagaaggacaaataatcgaaaccatc
tgaacaattgcaccagcaatcatcctagtattcatcgcaataccctccctacgactactg
tacctaatagacgaagtacacaacccagcactgacattaaaggcggtaggacaccaatga
tattgaagatatgaatactcagactttacaaaactagaattcgactcatacatagcac--
----aagaccagcaaaaaaacacattccgcttactagacacagacaatcgaattgtacta
ccaacaaactcaccaatccgagta-atcgtaacggcagcagacgtactacactcctgaac
agtaccaagcctaggggttaaaacagatgccacaccaggccgactaaaccaagtaagatt
ctcaatcaaccggcctggtgtactatatggacaatgctcagaaatctg-tgga-gcaaat
cacagattcatgccaatcacaatc-gaaagagtattaacaaacc-aattcattaactgag
tctc-aaagat-aag-ag---attcatcaratg-actgaaag-caagtac-
>Ec6_9ss1_Microtermes_sp4
------------------------------------------------------------
--------------------cagacgattcatcttaraaggacaaataatcgaaaccatc
tgaacaattgcrssagsarkcrtcctagtattcatcgcaataccctccctacgactactg
tacctaawagacgaagtacacaacccagcactgacattaaaggcggtaggacaccaatga
tattgaagatatgaatactcagactttacaaaactagaattcgactcatacatagcac--
----aagaccagcaaaaaaacacattccgcttactaracacagacaatcgaattgtacta
ccaacaaactcaccaatccgagta-atcgtaacggcagcagacgtactacactcctgaac
agtaccaagcctaggggttaaaacagatgccacaccaggccgactaaaccaagtaagatt
ctcaatcaaccggcctggtgtactatatggacaatgctcagaaatctg-tgga-gcaaat
cacagattcatgccaatcacaatc-gaaagagtattaacaaacc-aattcattaactgag
tctc-aaagat-aar-ag---attcatcagatg-actgaaag-caagtac-
>O3
----------taataattatactaataattatcacaacagtcatgtacacaataatcaga
attatccaaaacaaacaaacyagacgattcatcctagaaggccaaataatcgaaaccatc
tgaactattgcgccagcaatcatcttagtattcatcgcaatgccgtccctacgactacta
tacctaatagacgaagtacacaacccagcattgacactaagggcagtaggacaccagtga
tattgaagatacgaatactcagacttcacaaaactagaattcgactcatacatagtac--
----aagaycaacaagcagatacactccgyctactagacacagacaaccgaattatccta
ccaataaattcaccaattcgaata-atcgtaacggcagcagacgtaytacactcctgaac
agtaccaagcctaggagttaaaacagacgcaacyccaggtcgactaaaccaagtaagatt
ctcaattaatcgacctggtctcctatacgggcaatgctcagaaatctg-tgga-gcaaac
cacagattyataccaattacaatt-gaaagagtaacaacaaacc-aattcattaactgag
tatc-aaaggc-aag-ag---actcatcagatg-actgaaag-caagtac-
>O18
-accacgccctaataattatactaataattatcacaacagtcatgtacacaataatcaga
attatccaaaacaaacaaacyagacgattcatcctagaaggccaaataatcgaaaccatc
tgaactattgcgccagcaatcatcttagtattcatcgcaatgccgtccctacgactacta
tayctaatagacgaagtacacaacccagcattgacactaagggcagtaggacaccagtga
tattgaagatacgaatactcagacttcacaaaactagaattcgactcatacatagtac--
----aagaycaacaagcagatacactccgyctactagacacagacaaccgaattatccta
ccaataaattcaccaattcgaata-atcgtaacggcagcagacgtaytacactcctgaac
agtaccaagcctaggagttaaaacagacgcaactccaggtcgactaaaccaagtaagatt
ctcaattaatcgacctggtctcctatacgggcaatgctcagaaatctg-tgga-gcaaac
cacagattyataccaattacaatt-gaaagagtaacaacaaacc-aattcattaactgag
tatc-aaaggc-aag-ag---actcatcagatg-actgaaag-caagtac-
>O21
gaccacgccctaataattatactaataattatcacaacagtcatgtacacaataatcaga
attatccaaaacaaacaaaccagacgattcatcctagaaggccaaataatcgaaaccatc
tgaactattgcgccagcaatcatcttagtattcatcgcaatgccgtccctacgactacta
tatctaatagacgaagtacacaacccagcattgacactaagggcagtaggacaccagtga
tattgaagatacgaatactcagacttcacaaaactagaattcgactcatacatagtac--
----aagaycaacaagcagatacactccgtctactagacacagacaaccgaattatccta
ccaataaattcaccaattcgaata-atcgtaacggcagcagacgtaytacactcctgaac
agtaccaagcctaggagttaaaacagacgcaactccaggtcgactaaaccaagtaagatt
ctcaattaatcgacctggtctcctatacgggcaatgctcagaaatctg-tgga-gcaaac
cacagattyataccaattacaatt-gaaagagtaacaacaaacc-aattcattaactgag
tatc-aaaggc-aag-ag---actcatcaratg-actgaaag-caagtac-
>O32
gaccacgccctaataattatactaataattatcacaacagtcatgtacacaataatcaga
attatccaaaacaaacaaaccagacgattcatcctagaaggccaaataatcgaaaccatc
tgaactattgcgccagcaatcatcttagtattcatcgcaatgccgtccctacgactacta
tatctaatagacgaagtacacaacccagcattgacactaagggcagtaggacaccagtga
tattgaagatacgaatactcagacttcacaaaactagaattcgactcatacatagtac--
----aagaycaacaagcagatacactccgtctactagacacagacaaccgaattatccta
ccaataaattcaccaattcgaata-atcgtaacggcagcagacgtaytacactcctgaac
agtaccaagcctaggagttaaaacagacgcaactccaggtcgactaaaccaantaagatt
ctcaattaatcgacctggtctcctatacgggcaatgctcagaaatctg-tgga-gcaaac
cacagattyataccaattacaatt-gaaagagtaacaacaaacc-aattcattaactgag
tatc-aaaggc-aag-ag---actcatcaratg-actgaaag-caagtac-
>O34
----------------ttatactaataattatcacaacagtcatgtacacaataatcaga
attatccaaaacaaacaaaccagacgattcatcctagaaggccaaataatcgaaaccatc
tgaactattgcgccagcaatcatcttagtattcatcgcaatgccgtccctacgactacta
tatctaatagacgaagtacacaacccagcattgacactaagggcagtaggacaccagtga
tattgaagatacgaatactcagacttcacaaaactagaattcgactcatacatagtac--
----aagaycaacaagcagatacactccgtctactagacacagacaaccgaattatccta
ccaataaattcaccaattcgaata-atcgtaacggcagcagacgtaytacactcctgaac
agtaccaagcctaggagttaaaacagacgcaactccaggtcgactaaaccaagtaagatt
ctcaattaatcgacctggtctcctatacgggcaatgctcagaaatctg-tgga-gcaaac
cacagattyataccaattacaatt-gaaagagtaacaacaaacc-aattcattaactgag
tatc-aaaggc-aag-ag---actcatcaratg-actgaaag-caagtac-
>O39
------------------atactaataattatcacaacagtcatgtacacaataatcaga
attatccaaaacaaacaaaccagacgattcatcctagaaggccaaataatcgaaaccatc
tgaactattgcgccagcaatcatcttagtattcatcgcaatgccgtccctacgactacta
tatctaatagacgaagtacacaacccagcattgacactaagggcagtaggacaccagtga
tattgaagatacgaatactcagacttcacaaaactagaattcgactcatacatagtac--
----aagaycaacaagcagatacactccgtctactagacacagacaaccgaattatccta
ccaataaattcaccaattcgaata-atcgtaacggcagcagacgtaytacactcctgaac
agtaccaagcctaggagttaaaacagacgcaactccaggtcgactaaaccaagtaagatt
ctcaattaatcgacctggtctcctatacgggcaatgctcagaaatctg-tgga-gcaaac
cacagattyataccaattacaatt-gaaagagtaacaacaaacc-aattcattaactgag
tatc-aaaggc-aag-ag---actcatcaratg-actgaaag-caagtac-
>O31
gaccacgccctaataattatactaataattatcacaacagtcatgtacacaataatcaga
attatccaaaacaaacaaaccagacgattcatcctagaaggccaaataatcgaaaccatc
tgaactattgcgccagcaatcatcttagtattcatcgcaatgccgtccctacgactacta
tatctaatagacgaagtacacaacccagcattgacactaagggcagtaggacaccagtga
tattgaagatacgaatactcagacttcacaaaactagaattcgactcatacatagtac--
----aagaycaacaagcagatacactccgtctactagacacagacaaccgaattatccta
ccaataaattcaccaattcgaata-atcgtaacggcagcagacgtaytacactcctgaac
agtaccaagcctaggagttaaaacagacgcaactccaggtcgactaaaccaagtaagatt
ctcaattaatcgacctggtctcctatacgggcaatgctcagaaatctg-tgga-gcaaac
cacagattyataccaattacaatt-gaaagagtaacaacaaacc-aattcattaactgag
tatc-aaaggc-aag-ag---actcatcagatg-actgaaag-caagtac-
>5_36
gaccacgccctaataattatactaataattatcacaacagtcatgtacacaataatcaga
attatccaaaacaaacaaaccagacgattcatcctagaaggccaaataatcgaaaccatc
tgaactattgcgccagcaatcatcttagtattcatcgcaatgccgtccctacgactacta
tatctaatagacgaagtacacaacccagcattgacactaagggcagtaggacaccagtga
tattgaagatacgaatactcagacttcacaaaactagaattcgactcatacatagtac--
----aagaycaacaagcagatacactccgtctactagacacagacaaccgaattatccta
ccaataaattcaccaattcgaata-atcgtaacggcagcagacgtaytacactcctgaac
agtaccaagcctaggagttaaaacagacgcaactccaggtcgactaaaccaagtaagatt
ctcaattaatcgacctggtctcctatacgggcaatgctcagaaatctg-tgga-gcaaac
cacagattyataccaattacaatt-gaaagagtaacaacaaacc-aattcattaactgag
tatc-aaaggc-aag-ag---actcatcagatg-actgaaag-caagtac-
>O25
--------------------------------------------gtacacaataatcaga
attatccaaaacaaacaaaccagacgattcatcctagaaggccaaataatcgaaaccatc
tgaactattgcgccagcaatcatcttagtattcatcgcaatgccgtccctacgactacta
tayctaatagacgaagtacacaacccagcattgacactaagggcagtaggacaccagtga
tattgaagatacgaatactcagacttcacaaaactagaattcgactcatacatagtac--
----aagaycaacaagcagatacactccgtctactagacacagacaaccgaattatccta
ccaataaattcaccaattcgaata-atcgtaacggcagcagacgtaytacactcctgaac
agtaccaagcctaggagttaaaacagacgcaactccaggtcgactaaaccaagtaagatt
ctcaattaatcgacctggtctcctatacgggcaatgctcagaaatctg-tgga-gcaaac
cacagattyataccaattacaatt-gaaagagtaacaacaaacc-aattcattaactgag
tatc-aaaggc-aag-ag---actcatcagatg-actgaaag-caagtac-
>O28
gaccacgccctaataatyatactaataattatcacaacagtcatgtacacaataatcaga
attatccaaaacaaacaaacyagacgattcatcctagaaggccaaataatcgaaaccatc
tgaactattgcgccagcaatcatcttagtattcatcgcaatgccgtccctacgactacta
tayctaatagacgaagtacacaacccagcattgacactaagggcagtaggacaccagtga
tattgaagatacgaatactcagacttcacaaaactagaattcgactcatacatagtac--
----aagaycaacaagcagatacactccgtctactagacacagacaaccgaattatccta
ccaataaattcaccaattcgaata-atcgtaacggcagcagacgtaytacactcctgaac
agtaccaagcctaggagttaaaacagacgcaactccaggtcgactaaaccaagtaagatt
ctcaattaatcgacctggtctcctatacgggcaatgctcagaaatctg-tgga-gcaaac
cacagattyataccaattacaatt-gaaagagtaacaacaaacc-aattcattaactgag
tatc-aaaggc-aag-ag---actcatcagatg-actgaaag-caagtac-
>Ca7_2soil_Microtermes_lepidus
gaccacgccctaataatyatactaataattatcacaacagtcatgtacacaataatcaga
attatccaaaacaaacaaacyagacgattcatcctagaaggccaaataatcgaaaccatc
tgaactattgcgccagcaatcatcttagtattcatcgcaatgccgtccctacgactacta
tayctaatagacgaagtacacaacccagcattgacactaagggcagtaggacaccagtga
tattgaagatacgaatactcagacttcacaaaactagaattcgactcatacatagtac--
----aagaycaacaagcagatacactccgtctactagacacagacaaccgaattatccta
ccaataaattcaccaattcgaata-atcgtaacggcagcagacgtaytacactcctgaac
agtaccaagcctaggagttaaaacagacgcaactccaggtcgactaaaccaagtaagatt
ctcaattaatcgacctggtctcctatacgggcaatgctcagaaatctg-tgga-gcaaac
cacagattyataccaattacaatt-gaaagagtaacaacaaacc-aattcattaactgag
tatc-aaaggc-aag-ag---actcatcagatg-actgaaag-caagtac-
>O50
gaccacgccctaataatyatactaataattatcacaacagtcatgtacacaataatcaga
attatccaaaacaaacaaacyagacgattcatcctagaaggccaaataatcgaaaccatc
tgaactattgcgccagcaatcatcttagtattcatcgcaatgccgtccctacgactacta
tayctaatagacgaagtacacaacccagcattgacactaagggcagtaggacaccagtga
tattgaagatacgaatactcagacttcacaaaactagaattcgactcatacatagtac--
----aagaycaacaagcagatacactccgyctactagacacagacaaccgaattatccta
ccaataaattcaccaattcgaata-atcgtaacggcagcagacgtaytacactcctgaac
agtaccaagcctaggagttaaaacagacgcaactccaggtcgactaaaccaagtaagatt
ctcaattaatcgacctggtctcctatacgggcaatgctcagaaatctg-tgga-gcaaac
cacagattyataccaattacaatt-gaaagagtaacaacaaacc-aattcattaactgag
tatc-aaaggc-aag-ag---actcatcaratg-actgaaag-caagtac-
>2_50
----------taataattatactaataattatcacaacagtcatgtacacaataatcaga
attatccaaaacaaacaaacyagacgattcatcctagaaggccaaataatcgaaaccatc
tgaactattgcgccagcaatcatcttagtattcatcgcaatgccgtccctacgactacta
tayctaatagacgaagtacacaacccagcattgacactaagggcagtaggacaccagtga
tattgaagatacgaatactcagacttcacaaaactagaattcgactcatacatagtac--
----aagaycaacaarcagatacactccgtctactagacacagacaaccgaattatccta
ccaataaattcaccaattcgaata-atcgtaacggcagcagacgtaytacactcctgaac
agtaccaagcctaggagttaaaacagacgcaactccaggtcgactaaaccaagtaagatt
ctcaattaatcgacctggtctcctatacgggcaatgctcagaaatctg-tgga-gcaaac
cacagatttataccaattacaatt-gaaagagtaacaacaaacc-aattcattaactgag
tatc-aaaggc-aag-ag---actcatcagatg-actgaaag-caagtac-
>O40
----------------------taataattatcacaacagtcatgtacacaataatcaga
attatccaaaacaaacaaacyagacgattcatcctagaaggccaaataatcgaaaccatc
tgaactattgcgccagcaatcatcttagtattcatcgcaatgccgtccctacgactacta
tayctaatagacgaagtacacaacccagcattgacactaagggcagtaggacaccagtga
tattgaagatacgaatactcagacttcacaaaactagaattcgactcatacatagtac--
----aagaycaacaarsagatacactccgyctactagacacagacaaccgaattatccta
ccaataaattcaccaattcgaata-atcgtaacggcagcagacgtaytacactcctgaac
agtaccaagcctaggagttaaaacagacgcaactccaggtcgactaaaccaagtaagatt
ctcaattaatcgacctggtctcctatacgggcaatgctcagaaatctg-tgga-gcaaac
cacagattyataccaattacaatt-gaaagagtaacaacaaacc-aattcattaactgag
tatc-aaaggc-aag-ag---actcatcaratg-actgaaag-caagtac-
>O15
gaccacgccctaataattatactaataattatcacaacagtcatgtacacaataatcaga
attatccaaaacaaacaaacyagacgattcatcctagaaggccaaataatcgaaaccatc
tgaactattgcgccagcaatcatcttagtattcatcgcaatgccgtccctacgactacta
tayctaatagacgaagtacacaacccagcattgacactaagggcagtaggacaccagtga
tattgaagatacgaatactcagacttcacaaaactagaattcgactcatacatagtac--
----aagaycaacaagcagatacactccgtctactagacacagacaaccgaattatccta
ccaataaattcaccaattcgaata-atcgtaacggcagcagacgtaytacactcctgaac
agtaccaagcctaggagttaaaacagacgcaactccaggtcgactaaaccaagtaagatt
ctcaattaatcgacctggtctcctatacgggcaatgctcagaaatctg-tgga-gcaaac
cacagattyataccaattacaatt-gaaagagtaacaacaaacc-aattcattaactgag
tatc-aaaggc-aag-ag---actcatcagakg-actgaaag-caagta--
>O46
gaccacgccctaataatyatactaataattatcacaacagtcatgtacacaataatcaga
attatccaaaacaaacaaacyagacgattcatcctagaaggccaaataatcgaaaccatc
tgaactattgcgccagcaatcatcttagtattcatcgcaatgccgtccctacgactacta
tayytaatagacgaagtacacaacccagcattgacactaagggcagtaggacaccagtga
tattgaagatacgaatactcagacttcacaaaactagaattcgactcatacatagtac--
----aagaycaacaarcagatacactccgyctactagacacagacaaccgaattatccta
ccaataaattcaccaattcgaata-atcgtaacggcagcagacgtaytacactcctgaac
agtaccaagcctaggagttaaaacagacgcaactccaggtcgactaaaccaagtaagatt
ctcaattaatcgacctggtctcctatacgggcaatgctcagaaatctg-tgga-gcaaac
cacagattyataccaattacaatt-gaaagagtaacaacaaacc-aattcattaactsag
tatc-aaaggc-aag-ag---actcatcaratg-actgaaag-caagtac-
>O23
gaccacgccctaataatyatactaataattatcacaacagtcatgtacacaataatcaga
attatccaaaacaaacaaacyagacgattcatcctagaaggccaaataatcgaaaccatc
tgaactattgcgccagcaatcatcttarkattcatcgcaatgccgtccctacgactacta
tayctaatagacgaagtacacaacccagcattgacactaagggcagtaggacaccagtga
tattgaagatacgaatactcagacttcacaaaactagaattcgactcatacatagtac--
----aagaycaacaarcagatacactccgtctactagacacagacaaccgaattatccta
ccaataaattcaccaattcgaata-atcgtaacggcagcagacgtaytacactcctgaac
agtaccaagcctaggagttaaaacagacgcaactccaggtcgactaaaccaagtaagatt
ctcaattaatcgacctggtctcctatacgggcaatgctcagaaatctg-tgga-gcaaac
cacagattyataccaattacaatt-gaaagagtaacaacaaacc-aattcattaactgag
tatc-aaaggc-aag-ag---actcatcagakg-actgaaag-caagtac-
>5_37
gaccacgccctaataattatactaataattatcacaacagtcatgtacacaataatcaga
attatccaaaacaaacaaacyagacgattcatcctagaaggccaaataatcgaaaccatc
tgaactattgcgccagcaatcatcttagtattcatcgcaatgccgtccctacgactacta
tatctaatagacgaagtacacaacccagcattgacactaagggcagtaggacaccagtga
tattgaagatacgaatactcagacttcacaaaactagaattcgactcatacatagtac--
----aagaycaacaagcagatacactccgtctactagacacagacaaccgaattatccta
ccaataaattcaccaattcgaata-atcgtaacggcagcagacgtaytacactcctgaac
agtaccaagcctaggagttaaaacagacgcaactccaggtcgactaaaccaagtaagatt
ctcaattaatcgacctggtctcctatacgggcaatgctcagaaatctg-tgga-gcaaac
cacagattyataccaattacaatt-gaaagagtaacaacaaacc-aattcattaactgag
tatc-aaaggc-aag-ag---actcatcagatg-actgaaag-caaagta-
>R64
------------------------------------------------------------
------------------------------------------------------------
------------------------------------------------------------
----------------------acccagcattgacactaagggcagtaggacaccagtga
tattgaagatacgaatactcagacttcacaaaactagaattcgactcatacatagtac--
----aagatcaacaarcagatacactccgyctactagacacagacaaccgaattatccta
ccaataaattcaccaattcgarkrgrksgtaacggcagcagacgta-tacactcctgaac
agtaccaagcctaggagttaaaacagacgcaactccaggtcgactaaaccaagtaagatt
ctcaattaatcgacctggtctcctatacgggcaatgctcagaaatctg-tgga-gcaaac
cacagattyataccaattacratt-gaaagagtaacaacaaacc-aattcattaactgag
tatc-aaaggc-aag-ag---actcatcagatg-actgaaag-c-------
>M16
------gccctaataatcatactaataattatcacaacagtcatgtacacaataattaga
attattcaaaacaaacaaactagacgattcatcttagaaggtcaaataattgaaaccatc
tgaaccattgcaccagcaatcatcttggtgtttattgcaatgccctccctacgactatta
tatctaatggatgaagtacacaacccagcactaacattaaaagcagtaggacaccaatga
tattgaagatatgaatactcagatttcacaaagctagaatttgactcatacatagcac--
----aagatcaacgagaagatatattccgcctactagatacagacaaccgaattgtatta
ccaacaaactcaccagttcgaata-atcgtaacggcagcggacgtactgcactcctgaac
agtaccaagcttaggagttaaaacagacgccacaccaggccgactaaaccaagtaagatt
ctcaatcaatcgaccaggcctactatatgggcaatgctcagaaatttg-tgga-gcaaac
catagattcatgccaatcacaatt-gaaagagtaacaacaaatc-aattcattaactgag
tatc-aaaggt-aag-ag---actcatcagatg-actgaaag-caagtac-
>2_58
gaccatgccctaataatcatactaataattatcacaacagtcatgtacacaataattaga
attattcaaaacaaacaaactagacgattcatcttagaaggtcaaataattgaaaccatc
tgaaccattgcaccagcaatcatcttggtgtttattgcaatgccctccctacgactatta
tatctaatggatgaagtacacaacccagcactaacattaaaagcagtaggacaccaatga
tattgaagatatgaatactcagatttcacaaagctagaatttgactcatacatagcac--
----aagatcaacgagaagatatattccgcctactagatacagacaaccgaattgtatta
ccaacaaactcaccagttcgaata-atcgtaacggcagcggacgtactgcactcctgaac
agtaccaagcttaggagttaaaacagacgccacaccaggccgactaaaccaagtaagatt
ctcaatcaatcgaccaggcctactatatgggcaatgctcagaaatttg-tgga-gcaaac
catagattcatgccaatcacaatt-gaaagagtaacaacaaatc-aattcattaactgag
tatc-aaaggt-aag-ag---actcatcagatg-actgaaag-caagtac-
>2_60
gaccatgccctaataatcatactaataattatcacaacagtcatgtacacaataattaga
attattcaaaacaaacaaactagacgattcatcttagaaggtcaaataattgaaaccatc
tgaaccattgcaccagcaatcatcttggtgtttattgcaatgccctccctacgactatta
tatctaatggatgaagtacacaacccagcactaacattaaaagcagtaggacaccaatga
tattgaagatatgaatactcagatttcacaaagctagaatttgactcatacatagcac--
----aagatcaacgagaagatatattccgcctactagatacagacaaccgaattgtatta
ccaacaaactcaccagttcgaata-atcgtaacggcagcggacgtactgcactcctgaac
agtaccaagcttaggagttaaaacagacgccacaccaggccgactaaaccaagtaagatt
ctcaatcaatcgaccaggcctactatatgggcaatgctcagaaatttg-tgga-gcaaac
catagattcatgccaatcacaatt-gaaagagtaacaacaaatc-aattcattaactgag
tatc-aaaggt-aag-ag---actcatcagatg-actgaaag-caagtac-
>M44
------gccctartaatcatactaataattatcacaacagtcatgtacacaataattaga
attattcaaaacaaacaaactagacgattcatcttagaaggtcaaataattgaaaccatc
tgaaccattgcaccagcaatcatcttggtgtttattgcaatgccctccctacgactatta
tatctaatggatgaagtacacaacccagcactaacattaaaagcagtaggacaccaatga
tattgaagatatgaatactcagatttcacaaagctagaatttgactcatacatagcac--
----aagatcaacgagaagatatattccgcctactagatacagacaaccgaattgtatta
ccaacaaactcaccagttcgaata-atcgtaacggcagcggacgtactgcactcctgaac
agtaccaagcttaggagttaaaacagacgccacaccaggccgactaaaccaagtaagatt
ctcaatcaatcgaccaggcctactatatgggcaatgctcagaaatttg-tgga-gcaaac
catagattcatgccaatcacaatt-gaaagagtaacaacaaatc-aattcattaactgag
tatc-aaaggt-aag-ag---actcatcagatg-actgaaag-caagtac-
>Ab7_1ss_Microtermes_subhyalinus
gaccatgccctaataatcatactaataattatcacaacagtcatgtacacaataattaga
attattcaaaacaaacaaactagacgattcatcttagaaggtcaaataattgaaaccatc
tgaaccattgcaccagcaatcatcttggtgtttattgcaatgccctccctacgactatta
tatctaatggatgaagtacacaacccagcactaacattaaaagcagtaggacaccaatga
tattgaagatatgaatactcagatttcacaaagctagaatttgactcatacatagcac--
----aagatcaacgagaagatatattccgcctactagatacagacaaccgaattgtatta
ccaacaaactcaccagttcgaata-atcgtaacggcagcggacgtactgcactcctgaac
agtaccaagcttaggagttaaaacagacgccacaccaggccgactaaaccaagtaagatt
ctcaatcaatcgaccaggcctactatatgggcaatgctcagaaatttg-tgga-gcaaac
catagattcatgccaatcacaatt-gaaagagtaacaacaaatc-aattcattaactgag
tatc-aaaggw-aar-a----------------------------------
>M35
------gccctaataatcatactaataattatcacaacagtcatgtacacaataattaga
attattcaaaacaaacaaactagacgattcatcttagaaggtcaaataattgaaaccatc
tgaaccattgcaccagcaatcatcttggtgtttattgcaatgccctccctacgactatta
tatctaatggatgaagtacacaacccagcactaacattaaaagcagtaggacaccaatga
tattgaagatatgaatactcagatttcacaaagctagaatttgactcatacatagcac--
----aagatcaacgagaagatatattccgcctactagatacagacaaccgaattgtatta
ccaacaaactcaccagttcgaata-atcgtwgcggcagcggacgtactgcactcctgaac
agtaccaagcttaggagttaaaacagacgccacaccaggccgactaaaccaagtaagatt
ctcaatcaatcgaccaggcctactatatgggcaatgctcagaaatttg-tgga-gcaaac
catagattcatgccaatcacaatt-gaaagagtaacaacaaatc-aattcattaactgag
tatc-aaaggt-aag-ag---actcatcagatg-actgaaag-caagtac-
>R3
------gccctartaatcatactaataattatcacaacagtcatgtacacaataattaga
attattcaaaacaaacaaactagacgattcatcttagaaggtcaaataattgaaaccatc
tgaaccattgcaccagcaatcatcttggtgtttattgcaatgccctccctacgactatta
tatctaatggatgaagtacacaacccagcactaacattaaaagcagtaggacaccaatga
tattgaagatatgaatactcagatttcacaaagctagaatttgactcatacatagcac--
----aagatcaacgagaagatatattccgcctactagatacagacaaccgaattgtatta
ccaanaaactcnccagttcgaawa-atcgtaacggcrgsggacgtactgcactcctgaac
agtaccaagcttaggagttaaaacagacgccacaccaggccgactaaaccaagtaagatt
ctcaatcaatcgaccaggcctactatatgggcaatgctcagaaatttg-kgga-gcaaac
catagattcatgccaatcacaatt-gaaagagtaacaacaaatc-aattcattaactgag
tatc-aaaggt-aar-ag---actcatcagatg-ackgaaag-caagt---
>2_47
------------------------------------------------------------
--------------------------------------------aataattgaaaccatc
tgaaccattgcaccarcaatcatcttggtgtttattgcaatgccctccctacgactatta
tatctaatggatgaagtacacaacccagcactaacattaaaagcagtaggacaccaatga
tattgaagatatgaatactcagatttcacaaagctagaatttgactcatacatagcac--
----aagatcaacgagaagatatattccgcctactagatacagacaaccgaattgtatta
ccaacaaactcaccagttcgaata-atcgtaacggcagcggacgtactgcactcctgaac
agtaccaagcttaggagttaaaacagacgccacaccaggccgactaaaccaagtaagatt
ctcaatcaatcgaccaggcctactatatgggcaatgctcagaaatttg-tgga-gcaaac
catagattcatgccaatcacaatt-gaaagagtaacaacaaatc-aattcattaactgag
tatc-aaaggt-aag-ag---actcatcagatg-actgaaag-caaagta-
>N7
gaccatgccctaataatcatactaataattatcncnacngtcctgtacncnataattaga
attattcnaaaccaacaaactagacsattcntcttasaaggtcnaataattgaaaccatc
tgarccattgcaccagcaatcatcttggtgtttattgcaatgccctccctacgactatta
tatctaatggatgaastacncnncccagcactaacnttaaaagcagtaggacnccaatga
tattgaagatatgaatactcngatttcacaaagctagaatttgactcatacatagcac--
----aagttcaacgagaagatatattccgcctactasatacngacnaccgaattgtatta
ccaacnaactcnccngttcsaata-atcstaacggcngcsgacgtactgcactcctgaac
agtaccaagcttacgagttaaaacagacgccacnccnggccgactaaaccaagtaagatt
ctcaatcaatcsaccnggccyacyatatgggcaatgctcaaaaatttg-tgaa-gcnaac
cntagattcatgccaatcncaatt-gaaagagtaacnacnaatc-aattcc---------
---------------------------------------------------
>L39
gatcacgcattaatgattatactaataattattataacagtgatgtatacaataaccaga
atcgtcaaaaataagcaaaccagacgattcatcctagaaggacaaataattgaaacactc
tgaacaatcgcaccagccattatcttagtattcatcgcaataccatcattacggctacta
tatctaatagatgaagtacacaacccagcactaaccctaaaagcagtaggacatcaatga
tattgaagttatgaatattcagacttcacaaaaatagaatttgattcatacatgacac--
----aagaacaacaaccagataccttccgcctactagatacagacaaccgaattgttcta
ccaataaactcaccaatccgaata-atcgtaacagcagcagatgttcttcactcctgaac
agtaccgagattaggagtaaaaacagacgccacaccagggcgactaaatcaagtcagatt
ctcaatcaaccgccctggtatcctatatggacaatgctcagaaatctg-tgga-gcaaat
cacagatttatgccaatcacaatt-gaaagcgtaacaacaaacc-aatttattaactggg
tatc-aaagat-aag-ag---actcatcagatg-actgaaag-caagtac-
>2_40
--------------gattatactaataattattataacagtgatgtatacaataaccaga
atcgtcaaaaataagcaaaccagacgattcatcctagaaggacaaataattgaaacactc
tgaacaatcgcaccagccattatcttagtattcatcgcaataccatcattacggctacta
tatctaatagatgaagtacacaacccagcactaaccctaaaagcagtaggacatcaatga
tattgaagttatgaatattcagacttcacaaaaatagaatttgattcatacatgacac--
----aagaacaacaaccagataccttccgcctactagatacagacaaccgaattgttcta
ccaataaactcaccaatccgaata-atcgtaacagcagcagatgttcttcactcctgaac
agtaccgagattaggagtaaaaacagacgccacaccagggcgactaaatcaagtcagatt
ctcaatcaaccgccctggtatcctatatggacaatgctcagaaatctg-tgga-gcaaat
cacagatttatgccaatcacaatt-gaaagcgtaacaacaaaccaaatttattaactggg
tatc-aaagat-aag-ag---actcatcagatg-actgaaag-caagta--
>L47
gatcacgcattaataattatactaataattattataacagtgatgtatacaataaccaga
atcgtcaaaaataagcaaaccagacgattcatcctagaaggacaaataattgaaacactc
tgaacaatcgcaccagctattatcttagtattcatcgcaataccatcactacggctacta
tatctaatagatgaagtacacaacccagcactaaccctaaaagcagtaggacatcaatga
tattgaagttatgaatattcaracttcacaaaaatagaatttgattcatacatgacac--
----aagaacaacaaccagataccttccgcctactagatacagacaaccgaattgtccta
ccaataaactcgccaatccgaata-atcgtaacagcagcagatgttctacactcctgaac
agtaccaagattaggagtaaaaacagacgccacaccagggcgactaaatcaagtcagatt
ctcaatcaaccgccctggtatcctatacggacaatgctcagaaatctg-tgga-gcaaat
cacagatttatgccaatcacaatt-gaaagcgtaacaacaaacc-aatttattaactggg
tatc-aaagat-aag-ag---actcatcagatg-actgaaag-caagtac-
>2_53
-----------------------------------------gatgtatacaataaccaga
atcgtcaaaaataagcaaaccagacgattcatcctagaaggacaaataattgaaacactc
tgaacaatcgcaccagctattatcttagtattcatcgcaataccatcactacggctacta
tatctaatagatgaagtacacaacccagcactaaccctaaaagcagtaggacatcaatga
tattgaagttatgaatattcagacttcacaaaaatagaatttgattcatacatgacac--
----aagaacaacaaccarataccttccgcctactagatacagacaaccgaattgtccta
ccaataaactcgccaatccgaata-atcgtaacagcagcagatgttctacactcctgaac
agtaccaagattaggagtaaaaacagacgccacaccagggcgactaaatcaagtcagatt
ctcaatcaaccgccctggtatcctatacggacaatgctcagaaatctg-tgga-gcaaat
cacagatttatgccaatcacaatt-gaaagcgtaacaacaaacc-aatttattaactggg
tatc-aaagat-aag-ag---actcatcaratg-actgaaag-caagtac-
>Q9
gatcacgcattaatrattatactaataattattataacagtgatgtatacaataaccaga
atcgtcaaaaataagcaaaccagacgattcatcctagaaggacaaataattgaaacactc
tgaacaatcgcaccagctattatcttagtattcatcgcaataccatcactacggctacta
tatctaatagatgaagtacacaacccagcactaaccctaaaagcagtaggacatcaatga
tattgaagttatgaatattcagacttcacaaaaatagaatttgattcatacatgacac--
----aagaacaacaaccarataccttccgcctactagatacagacaaccgaattgtccta
ccaataaactcgccaatccgaata-atcgtaacagcagcagatgttctacactcctgaac
agtaccaagattaggagtaaaaacagacgccacaccagggcgactaaatcaagtcagatt
ctcaatcaaccgccctggtatcctatacggacaatgctcagaaatctg-tgga-gcaaat
cacagatttatgccaatcacaatt-gaaagcgtaacaacaaacc-aatttattaactggg
tatc-aaagat-aag-ag---acycatcaratg-actgaaag-caagta--
>L44
gatcacgcattaatrattatactaataattattataacagtgatgtatacaataaccaga
atcgtcaaaaataagcaaaccagacgattcatcctagaaggacaaataattgaaacactc
tgaacaatcgcaccagctattatcttagtattcatcgcaataccatcactacggctacta
tatctaatagatgaagtacacaacccrgcactaaccctaaaagcagtaggacatcaatga
taytgaagttatgaatattcagacttcacaaaaatagaatttgattcayacatgacac--
----aagaacaacaaccarataccttccgcctactagatacagacaaccgaattgtccta
ccaataaactcgccaatccgaata-atcgtaacagcagcagatgttctacactcctgaac
agtaccaagattaggagtaaaaacagacgccacaccaggrcgactaaatcaagtcagatt
ctcaatcaaccgccctggtatcctatacggacaatgctcagaaatctg-tgga-gcaaat
cacagatttatgccaatcacaatt-gaaagcgtaacaacaaacc-aatttattaactggg
tatc-aaagat-aag-ag---actcatcaratg-actgaaag-caagtac-
>2_44
--------------gattatactaataattattataacagtgatgtatacaataaccaga
atcgtcaaaaataagcaaaccagacgattcatcctagaaggacaaataattgaaacactc
tgaacaatcgcrccagcyattatcttagtattcatcgcaataccatcactacggctacta
tatctaatagatgaagtacacaacccrgcactaaccctaaaagcagtaggacaycaatga
taytgaagttatgaatattcagacttcacaaaaatagartttgattcatacatgacac--
----aagaacaacaaccarataccttccgcctactagatacagacaaccgaattgtycta
ccaataaactcrccaatccgaata-atcgtaacagcagcagatgttctacactcctgaac
agtaccaagattaggagtaaaaacagacgccacaccaggrcgactaaatcaagtcagatt
ctcaatcaaccgccctggtatcctatacggacaatgctcagaaatctg-tgga-gcaaat
cacagattyatgccaatcacaatt-gaaagygtaacaacaaacc-aatttattaactggg
tatc-aaagat-aag-ag---aytcatcagatg-actgaaag-caagtac-
>Ga7_2ss_Macrotermes_bellicosus
gatcacgcattaataattatactaataattattataacagtgatgtatacaataaccaga
atcgtcaaaaataagcaaaccagacgattcatcctagaaggacaaataattgaaacactc
tgaacaatcgcaccagctattatcttagtattcatcgcaataccatcactacggctacta
tatctaatagatgaagtacacaacccagcactaaccctaaaagcagtaggacatcaatga
tattgaagttatgaatattcagacttcacaaaaatagaatttgattcatacatgacac--
----aagaacaacaaccagataccttccgcctactagatacagacaaccgaattgtccta
ccaataaactcgccaatccgaata-atcgtaacagcagcagatgttctacactcctgaac
agtaccaagattaggagtaaaaacagacgccacaccagggcgactaaatcaagtcagatt
ctcaatcaaccgccctggtatcctatacggacaatgctcagaaatctg-tgga-gcaaat
cacagatttatgccaatcacaatt-gaaagcgtaacaacaaacc-aatttattaactggg
tatc-aaagataaag-ag---actcatcagatg-actgaaag-caagta--
>2_45
--------------gattatactaataattattataasagtgatgtatacaataaccaga
atcgtcaaaaataagcaaaccagacgattcatcctagaaggacaaataattgaaacactc
tgaacaatcgcaccagccattatcttagtattcatcgcaataccatcattacggctacta
tatctaatagatgaagtacacaacccagcactaaccctaaaagcagtaggacatcaatga
tattgaagttatgaatattcagacttcacaaaaatagaatttgattcatacatgacac--
----aagaacaacaaccagataccttccgcctactagatacagacaaccgaattgttcta
ccaataaactcaccaatccgaata-atcgtaacagcagcagatgttcttcactcctgaac
agtaccgagattaggagtaaaaacagacgccacaccagggcgactaaatcaagtcagatt
ctcaatcaaccgccctggtatcctatatggacaatgctcagaaatctg-tgga-gcaaat
cacagatttatgccaatcacaatt-gaaagcgtaacaacaaacc-aatttattaactggg
tatc--aagat-aag-ag---actcatcagatgaactgaaag-caagtac-
>Kc8_1ss_Macrotermes_subhyalinus
------------------------------------------------------------
----------------------------------------gacaaatgattgaaaccatc
tgaactatygcaccagccatcattttggtgttcatcgcaataccatccctgcgactacta
tacctaatagacgaagtacacaacccagcactaaccytaaaagcggtaggacaccaatga
tactgaagctacgaatactcggacttcacaaaaatagaatttgattcatacataacac--
----aagaacaacaaccaaatacatttcgyctactagatacagacaaccgaattgtacta
ccaataaaytcnccaatccgaata-atcgtaacagcagcagacgtwctacactcatgaac
agtaccaagactaggggtaaaaacagacgccacaccaggacgactaaatcaagtgagatt
ctcaatcaaccgtcctggcatcctatacggacagtgctcagaaatctg-tgga-gcaaat
catagatttataccaatcacaatt-gaaagagtaacgacaaacc-aatttattaactgag
tatc-aaagat-aag-ag---attcatcagatg-actgaaag-caagtac-
>O62
gaccacgcactartaatcatactaataatcattacaacagtaatatatacaatagtaaga
attatcaaaaacaagcaaactagacgattcatcttagaaggacaaatgattgaaaccatc
tgaactatcgcaccagccatcattttggtgttcatcgcaataccatccctacgactacta
tacctaatagacgaagtacacaacccagcactaaccttaaaagcggtaggacaccaatga
tactgaagctacgaatactcggacttcacaaaaatagaatttgattcatacataacac--
----aagaacaacaaccaaatacatttcgcctactagatacagacaaccgaattgtacta
ccaataaactcaccaatccgaata-attgtaacagcagcagacgttctacactcatgaac
agtaccaagactaggggtaaaaacagacgccacaccaggacgactaaatcaagtgagatt
ctcaatcaaccgtcctggcatcctatacggacagtgctcagaaatctg-tgga-gcaaat
catagatttataccaatcacaatt-gaaagagtaacgacaaacc-aatttattaactgag
tatc-aaagat-aag-ag---attcatcagatg-actgaaag-caagtac-
>Y26
------------------------------------------------------gtaaga
attatcaaaaacaagcaaactagacgattcatcttagaaggacaaatgattgaaaccatc
tgaactatcgcaccagccatcattttggtgttcatcgcaataccatccctgcgactacta
tacctaatagacgaagtacacaacccagcactaaccctaaaagcggtaggacaccaatga
tactgaagctacgaatactcggacttcacaaaaatagaatttgattcatacataacac--
----aagaacaacaaccaaatacatttcgcctactagatacagacaaccgaattgtacta
ccaataaactcaccaatccgaata-atcgtaacagcagcagacgttctacactcatgaac
agtaccaagactaggggtaaaaacagacgccacaccaggacgactaaatcaagtgagatt
ctcaatcaaccgtcctggcatcctatacggacagtgctcagaaatctg-tgga-gcaaat
catagatttataccaatcacaatt-gaaagagtaacgacaaacc-aatttattaactgag
tatc-aaagat-aag-ag---attcatcagatg-actgaaag-caagtac-
>1_70
---------------------------------------gtaatatatacaatagtarga
attatcaaaaacaagcraactagacgattcatcttaraaggacaaatgattgaaacaatc
tgaactatcgcaccagccatcattttggtgttcatcgcaataccttccctacgattacta
tacctaatagacgaagtacacaacccagcactaaccttaaaagcggtaggacaccaatga
tactgaagctacgaatactcggacttcacaaaaatagaatttgattcatacataacac--
----aagaacaacaaccaaatacatttcgcctactagatacagacaaccgaattgtacta
ccaataaactcaccaatccgaata-atkgkaacagcagcagacgttctacactcatgaac
agtaccaagactaggggtaaaaacagacgccacaccaggacgactaaatcaagtgagatt
ctcaatcaaccgtcctggcatcctatacggacagtgctcagaaatctg-tgga-gcaaat
catagatttataccaatcacaatt-gaaagagtaacgacaaacc-aatttattaactgag
tatc-aaagat-aag-ag---attcatcagatg-actgaaag-c-------
>Cb7_2s_Pseudacanthotermes_sp
------------------------------------------------------------
--------------------------------------------------cgaaaccata
tgaaccattgctcccgctattattctagtattcattgcaataccctccctacgactacta
tacctaatagatgaagtacacaaccccgcattaacactaaaagcagtcggacaccaatga
tactgaagatatgaatactcggatttcacaaaactagaattcgactcatacataacac--
----aagaccaacaaataaatacattccgcctcctagacacagacaaccgaatcgtacta
ccaataaactcaccaacccgagta-atcgtaacagcagcagatgtcctacattcatgaac
agtcccaagactaggagtaaaaacagacgcaacaccaggacgactaaatcaagtaagatt
ctcaatcaaccgtcctggtattttatacggacaatgctcagaaatctg-tgga-gcaaac
cacagattcataccaatcacaatt-gaaagagtatcaacaaatc-aattcattaactgag
tatc-aaaaat-aa-------attcatcagatg-actgaaag-caagtact
>O6
gaccacaccttaataattatactaataattatcacaacagtaatatacaccataatcaga
attatccaaaataaacaaaccagacgattcatcctagaaggccaaataattgaaaccgtc
tgaaccatcgcgccagcaatcatccttgtattcatcgccatgccctccctgcgactactg
tacctaatagatgaagtacacaacccagccttaacactaaaagcagtaggacaccaatga
tattgaagctatgaatattcagacttcacaaaactagagttcgactcatatatagtac--
----aagaccaaccaacagacctattccgactactagacacagataatcgaattgtacta
ccaatcaactcgccgactcgaata-atcgtcacagcagcagatgtcctacactcctgaac
agtaccaagactgggggtaaaaacagatgccacaccaggccgacttaaccaagtaagatt
ctcaatcaaccgccctggtattttatacgggcagtgctcagaaatctg-cggg-gcaaat
cacagatttatgcccatcacaatc-gaaagagtaaccacaaatc-aattcattaattgag
catc-aaagat-aag-ag---actcatcagatg-ackgaaag-caagtac-
>O37
gaccacaccttaataattatactaataattatcacaacagtaatatacaccataatcaga
attatccaaaataaacaaaccagacgattcatcctagaaggccaaataattgaaaccgtc
tgaaccatcgcgccagcaatcatccttgtattcatcgccatgccctccctgcgactactg
tacctaatagatgaagtacacaacccagccttaacactaaaagcagtaggacaccaatga
tattgaagctatgaatattcagacttcacaaaactagagttcgactcatatatagtac--
----aagaccaaccaacagacctattccgactactagacacagataatcgaattgtacta
ccaatcaactcgccgactcgaata-atcgtcacagcagcagatgtcctacactcctgaac
agtaccaagactgggggtaaaaacagatgccacaccaggccgacttaaccaagtaagatt
ctcaatcaaccgccctggtattttatacgggcagtgctcagaaatctg-cggg-gcaaat
cacagatttatgcccatcacaatc-gaaagagtaaccacaaatc-aattcattaattgag
catc-aaagat-aag-ag---actcatcaratg-ackgaaag-caagtac-
>O8
gaccacaccttaataattatactaataattatcacaacagtaatatacaccataatcaga
attatccaaaataaacaaaccagacgattcatcctagaaggccaaataattgaaaccgtc
tgaaccatcgcgccagcaatcatccttgtattcatcgccatgccctccctgcgactactg
tacctaatagatgaagtacacaacccagccttaacactaaaagcagtaggacaccaatga
tattgaagctatgaatattcagacttcacaaaactagagttcgactcatatatagtac--
----aagaccaaccaacagacctattccgactactagacacagataatcgaattgtacta
ccaatcaactcgccgactcgaata-atcgtcacagcagcagatgtcctacactcctgaac
agtaccaagactgggggtaaaaacagatgccacaccaggccgacttaaccaagtaagatt
ctcaatcaaccgccctggtattttatacgggcagtgctcagaaatctg-cggg-gcaaat
cacagatttatgcccatcacaatc-gaaagagtaaccacaaatc-aattcattaattgag
catc-aaagat-aag-ag---actcatcagatg-actgaaag-caagtac-
>O9
gaccacaccttaataattatactaataattatcacaacagtaatatacaccataatcaga
attatccaaaataaacaaaccagacgattcatcctagaaggccaaataattgaaaccgtc
tgaaccatcgcgccagcaatcatccttgtattcatcgccatgccctccctgcgactactg
tacctaatagatgaagtacacaacccagccttaacactaaaagcagtaggacaccaatga
tattgaagctatgaatattcagacttcacaaaactagagttcgactcatatatagtac--
----aagaccaaccaacagacctattccgactactagacacagataatcgaattgtacta
ccaatcaactcgccgactcgaata-atcgtcacagcagcagatgtcctacactcctgaac
agtaccaagactgggggtaaaaacagatgccacaccaggccgacttaaccaagtaagatt
ctcaatcaaccgccctggtattttatacgggcagtgctcagaaatctg-cggg-gcaaat
cacagatttatgcccatcacaatc-gaaagagtaaccacaaatc-aattcattaattgag
catc-aaagat-aag-ag---actcatcagatg-actgaaag-caagtac-
>O11
gaccacaccttaataattatactaataattatcacaacagtaatatacaccataatcaga
attatccaaaataaacaaaccagacgattcatcctagaaggccaaataattgaaaccgtc
tgaaccatcgcgccagcaatcatccttgtattcatcgccatgccctccctgcgactactg
tacctaatagatgaagtacacaacccagccttaacactaaaagcagtaggacaccaatga
tattgaagctatgaatattcagacttcacaaaactagagttcgactcatatatagtac--
----aagaccaaccaacagacctattccgactactagacacagataatcgaattgtacta
ccaatcaactcgccgactcgaata-atcgtcacagcagcagatgtcctacactcctgaac
agtaccaagactgggggtaaaaacagatgccacaccaggccgacttaaccaagtaagatt
ctcaatcaaccgccctggtattttatacgggcagtgctcagaaatctg-cggg-gcaaat
cacagatttatgcccatcacaatc-gaaagagtaaccacaaatc-aattcattaattgag
catc-aaagat-aag-ag---actcatcagatg-actgaaag-caagta--
>Fc8_1ss_Ancistrotermes_sp1
gaccacaccttaataattatactaataattatcacaacagtaatatacaccataatcaga
attatccaaaataaacaaaccagacgattcatcctagaaggccaaataattgaaaccgtc
tgaaccatcgcgccagcaatcatccttgtattcatcgccatgccctccctgcgactactg
tacctaatagatgaagtacacaacccagccttaacactaaaagcagtaggacaccaatga
tattgaagctatgaatattcagacttcacaaaactagagttcgactcatatatagtac--
----aagaccaaccaacagacctattccgactactagacacagataatcgaattgtacta
ccaatcaactcgccgactcgaata-atcgtcacagcagcagatgtcctacactcctgaac
agtaccaagactgggggtaaaaacagatgccacaccaggccgacttaaccaagtaagatt
ctcaatcaaccgccctggtattttatacgggcagtgctcagaaatctg-cggg-gcaaat
cacagatttatgcccatcacaatc-gaaagagtaaccacaaatc-aattcattaattgag
catc-aaagat-aag-ag---actcatcagatg-actgaaag-caagtac-
>3_13
gaccacaccttaataattatactaataattatcacaacagtaatatacaccataatcaga
attatccaaaataaacaaaccagacgattcatcctagaaggccaaataattgaaaccgtc
tgaaccatcgcgccagcaatcatccttgtattcatcgccatgccctccctgcgactactg
tacctaatagatgaagtacacaacccagccttaacactaaaagcagtaggacaccaatga
tattgaagctatgaatattcagacttcacaaaactagagttcgactcatatatagtac--
----aagaccaaccaacagacctattccgactactagacacagataatcgaattgtacta
ccaatcaactcgccgactcgaata-atcgtcacagcagcagatgtcctacactcctgaac
agtaccaagactgggggtaaaaacagatgccacaccaggccgacttaaccaagtaagatt
ctcaatcaaccgccctggtattttatacgggcagtgctcagaaatctg-cggg-gcaaat
cacagatttatgcccatcacaatc-gaaagagtaaccacaaatc-aattcattaattgag
catc-aaagat-aag-ag---actcatcagatg-actgaaag-caagtac-
>O27
gaccacaccttaataattatactaataattatcacaacagtaatatacaccataatcaga
attatccaaaataaacaaaccagacgattcatcctagaaggccaaataattgaaaccgtc
tgaaccatcgcgccagcaatcatccttgtattcatcgccatgccctccctgcgactactg
tacctaatagatgaagtacacaacccagccttaacactaaaagcagtaggacaccaatga
tattgaagctatgaatattcagacttcacaaaactagagttcgactcatatatagtac--
----aagaccaaccaacagacctattccgactactagacacagataatcgaattgtacta
ccaatcaactcgccgactcgaata-atcgtcacagcagcagatgtcctacactcctgaac
agtaccaagactgggggtaaaaacagatgccacaccaggccgacttaaccaagtaagatt
ctcaatcaaccgccctggtattttatacgggcagtgctcagaaatctg-cggg-gcaaat
cacagatttatgcccatcacaatc-gaaagagtaaccacaaatc-aattcattaattgag
catc-aaagat-aag-ag---actcatcaratg-actgaaag-caagtac-
>O53
gaccacaccttaataattatactaataattatcacaacagtaatatacaccataatcaga
attatccaaaataaacaaaccagacgattcatcctagaaggccaaataattgaaaccgtc
tgaaccatcgcgccagcaatcatccttgtattcatcgccatgccctccctgcgactactg
tacctaatagatgaagtacacaacccagccttaacactaaaagcagtaggacaccaatga
tattgaagctatgaatattcagacttcacaaaactagagttcgactcatatatagtac--
----aagaccaaccaacagacctattccgactactagacacagataatcgaattgtacta
ccaatcaactcgccgactcgaata-atcgtcacagcagcagatgtcctacactcctgaac
agtaccaagactgggggtaaaaacagatgccacaccaggccgacttaaccaagtaagatt
ctcaatcaaccgccctggtattttatacgggcagtgctcagaaatctg-cggg-gcaaat
cacagatttatgcccatcacaatc-gaaagagtaaccacaaatc-aattcattaattgag
catc-aaagat-aag-ag---actcatcaratg-actgaaag-caagtac-
>2_48
gaccacaccttaataattatactaataattatcacaacagtaatatacaccataatcaga
attatccaaaataaacaaaccagacgattcatcctagaaggccaaataattgaaaccgtc
tgaaccatcgcgccagcaatcatccttgtattcatcgccatgccctccctgcgactacta
tacctaatagatgaagtacacaacccagccttaacactaaaagcagtaggacaccaatga
tattgaagctatgaatattcagacttcacaaaactagagttcgactcatatatagtac--
----aagaccaaccaacagacctattccgactactagacacagataatcgaattgtacta
ccaatcaactcgccgactcgaata-atcgtcacagcagcagatgtcctacactcctgaac
agtaccaagactgggggtaaaaacagatgccacaccaggccgacttaaccaagtaagatt
ctcaatcaaccgccctggtattttatacgggcagtgctcagaaatctg-cggg-gcaaat
cacagatttatgcccatcacaatc-gaaagagtaaccacaaatc-aattcattaattgag
catc-aaagat-aag-ag---actcatcagatg-actgaaag-caagtac-
>O51
gaccacaccttaataattatactaataattatcacaacagtaatatacaccataatcaga
attatccaaaataaacaaaccagacgattcatcctagaaggccaaataattgaaaccgtc
tgaaccatcgcgccagcaatcatccttgtattcatcgccatgccctccctgcgactactg
tacctaatagatgaagtacacaacccagccttaacactaaaagcagtaggacaccaatga
tattgaagctatgaatattcagacttcacaaaactagagttcgactcatatatagtac--
----aagaccaaccaacagacctattccgactactagacacagataatcgaattgtacta
ccaatcaactcgccgactcgaata-atcgtcacagcagcagatgtcctacactcctgaac
agtaccaagactaggggtaaaaacagatgccacaccaggccgacttaaccaagtaagatt
ctcaatcaaccgccctggtattttatacgggcagtgctcagaaatctg-cggg-gcaaat
cacagatttatgcccatcacaatc-gaaagagtaaccacaaatc-aattcattaattgag
catc-aaagat-aag-ag---actcatcagatg-actgaaag-caagtac-
>O52
----------taataattatactaataattatcacaacagtaatatacaccataatcaga
attatccaaaataaacaaaccagacgattcatcctagaaggccaaataattgaaaccgtc
tgaaccatcgcgccagcaatcatccttgtattcatcgccatgccctccctgcgactactg
tacctaatagatgaagtacacaacccagccttaacactaaaagcagtaggacaccaatga
tattgaagctatgaatattcagacttcacaaaactagagttcgactcatatatagtac--
----aagaccaaccaacagacctattccgactactagacacagataatcgaattgtacta
ccaatcaactcgccgactcgaata-atcgtcacagcagcagatgtcctacactcctgaac
agtaccaagactaggggtaaaaacagatgccacaccaggccgacttaaccaagtaagatt
ctcaatcaaccgccctggtattttatacgggcagtgctcagaaatctg-cggg-gcaaat
cacagatttatgcccatcacaatc-gaaagagtaaccacaaatc-aattcattaattgag
catc-aaagat-aag-ag---actcatcaratg-actgaaag-caagtac-
>N18
gaccatgccctaataatcatactaataatcattaccacagtcatgtacacaataaccnga
atcattcaaaataaacnaacnagccgatacntcctagaaggacaaatgattgaaacccta
tgaaccattgcnccagcaatcatcctagtattcattgcnataccatcccttcsactacta
tacctaatagatgaagtacacnaccctgccctaacacyaaaagcagtaggtcaccaatga
tactgaagatatgaatattctgactttacaaaactagaattcgattcatatataacnc--
----nngagcaacagacngacncatttcgactactagatacagacaaccgaattgtccta
ccaataaactcgccaacccgaata-atcsttacngcascagacgtactgcnttcatgaac
agtaccaagcctaggagtaaaaacagacgctaccccaggacgactaaaccaagtcagatt
ctcaatcanccgaccaggcgtcctatacgggcaatgctcagaaaatcy-gtgg-acaanc
cncagatttataccgattacaatt-gaaagagtaaccacaaaca-aattcattanttg--
---------------------------------------------------
>Da6_2soil_Odontotermes_sp1
--------------------------------------------gtacacaataaccaga
atcattcaaaataaacaaacrrgccgatacatcctagaaggacaaatgattgaaacccta
tgaaccattgcaccagcaatcatcctagtattcattgcaataccatcccttcgactacta
tacctaatagatgaagtacacaaccctgccctaacactaaaagcagtaggtcaccaatga
tactgaagatatgaatattctgactttacaaaactagaattcgattcatatataacac--
----aagagcaacagacagacacatttcgactactagatacagacaaccgaattgtccta
ccaataaactcgccaaccsgaaka-rkcgttacagcagcagacgtactgcattcatgaac
agtaccaagcctaggagtaaaaacagacgctaccccaggacgattaaaccaagtcagatt
ctcaatcaaccgaccaggcgtcctatacgggcaatgctcagaaatctg-tgga-gcaaac
cacagatttataccgattacaatt-gaaagagtaaccacaaaca-aattcattaattgaa
tctc-aaagat-aag-ag---aatcatcagatg-actgaaag-caagta--
>X5
------gccctaataatcatactaataatcattaccacagtcatgtacacaataaccaga
atcattcaaaataaacaaacaagccgatacatcctagaaggacaaatgattgaaacccta
tgaaccattgcaccagcaatcatcctagtattcattgcaataccatcccttcgactacta
tacctaatagatgaagtacacaaccctgccctaacactaaaagcagtaggtcaccaatga
tactgaagatatgaatattctgactttacaaaactagaattcgattcatatataacac--
----aagagcaacagacagacacatttcgactactagatacagacaaccgaattgtccta
ccaataaactcgccaacccgaata-atcgttacagcagcagacgtactgcattcatgaac
agtaccaagcctaggagtaaaaacagacgctaccccaggacgactaaaccaagtcagatt
ctcaatcaaccgaccaggcgtcctatacgggcaatgctcagaaatctg-tgga-gcaaac
cacagatttataccgattacaatt-gaaagagtaaccacaaaca-aattcattaattgaa
tctc-aaagat-aag-ag---aatcatcagatg-actgaaag-caagtac-
>Ac4_1bois_Coptotermes
gaccacgtactaataattatactaataattaccacaactgtatcatacataataatcacc
ttaatccgaaacaaacaaactagacgattcatactagaaggacaaataatcgaaaccaca
tgaacaattgcacccgcaatcattctcgtattcatcgccataccatctctacgacttcta
tacctaatagatgaaatccacaacccagcactaacactaaaggcagtaggacatcaatga
tattgaagctatgaatactcagacttcacaaaattagaattcgactcatacataatcccc
caggaagaacaacaagaaagaacattccgactactagacacagacaaccgaatcgtccta
ccaataaactccccaatccgacta-atcgttacagcagcagatgtcctacactcatgaac
aatcccaagactaggagtgaaaacagatgccaccccaggccgactaaatcaaacaagatt
ttcaattagtcggcctggcattatatacggacaatgctcagagatctg-cgga-gcaaac
cacagatttatgcccatcacaatc-gaaagagtaccagcaaaat-acttcatta------
---------------------------------------------------
