# Supplementary material for: A comparison of termite assemblages from West African savannah and forest ecosystems using morphological and molecular markers
Source: PLoS One. 2019 Jun 5;14(6):e0216986. doi: 10.1371/journal.pone.0216986 (PMC6550446; doi:10.1371/journal.pone.0216986)
Supplement: S2 Appendix — (FAS) [file pone.0216986.s012.fas]

>B58
------------------------------------------------------------
------------------------acagtaawatatacaatagtaagaattatcaaaaac
aagcaaactagacgattcatcttagaaggacaaatgattgaaacaatctgaaccatcgca
ccagccatcattttggtgttcatcgcaataccttccctacgattactatacctaatagac
gaagtacacaacccagcactaaccttaaaagcggtaggacaccaatgatactgaagctac
gaatactcagacttcacaaaaatagaatttgattcatacataacacaagaa------caa
caaccaaatacatttcgcctactagatacagacaaccgaattgtactaccaataaactca
ccaatccgaataattgtaacagcagcagacgttctacactcatgaacagtaccaagacta
ggggtaaaaacagacgccacaccaggacgactaaatcaagtgagattctcaatcaaccgt
cct-ggcatcctatacggacagtgctcagaaatctgtggagcaaatcatagatttatacc
aatcacaattgaaagagtaacgacaaaccaatttattaactgagtatcaaagat-aagag
attcat-cagatgactgaaagcaag-------
>B53
------------------------------------------------------------
------------------------acagtaawatatacaatagtaagaattatcaaaaac
aagcaaactagacgattcatcttagaaggacaaatgattgaaacaatctgaaccatcgca
ccrgccatcattttggtgttcatcgcaataccttccctacgattactatacctaatagac
gaagtacacaacccagcactaaccttaaaagcggtaggacaccaatgatactgaagctac
gaatactcagacttcacaaaaatagaatttgattcatacataacacaagaa------caa
caaccaaatacatttcgcctactagatacagacaaccgaattgtactaccaataaactca
ccaatccgaataattgtaacagcagcagacgttctacactcatgaacagtaccaagacta
ggggtaaaaacagacgccacaccaggacgactaaatcaagtgagattctcaatcaaccgt
cct-ggcatcctatacggacagtgctcagaaatctgtggagcaaatcatagatttatacc
aatcacaattgaaagagtaacgacaaaccaatttattaactgagtatcaaagat-aagag
attcat-cagatgactgaaagcaa--------
>E4
------------------------------------------------------------
-------------------------cagtaatatatacaatagtargaattatcaaaaac
aagcaaactagacgattcatcttagaaggacaaatgattgaaacaatctgaaccatcgca
ccagccatcattttggtgttcatcgcaataccttccctacgattactatacctaatagac
gaagtacacaacccagcactaaccttaaaagcggtaggacaccaatgatactgaagctac
gaatactcagacttcacaaaaatagaatttgattcatacataacacaagaa------caa
caaccaaatacatttcgcctactagatacagacaaccgaattgtactaccaataaactca
ccaatccggakarttgtaacagcagcagacgttctacactcatgaacagtaccaagacta
ggggtaaaaacagacgccacaccaggacgactaaatcaagtgagattctcaatcaaccgt
cct-ggcatcctatacggacagtgctcagaaatctgtggagcaaatcatagatttatacc
aatcacaattgaaagagtaacgacaaaccaatttattaactgagtatcaaagat-aagag
attcat-cagatgactgaaagcaagt------
>A100
------------------------------------------------------------
------------------------------------------------------------
------------------------------------------------------------
------------------------------------------------------------
-------acaacccagcactaaccttaaaagcggtaggacaccaatgatactgaagctac
gaatactcggacttcacaaaaatagaatttgattcatacataacacaagaa------caa
caaccaaatacatttcgcctactagatacagacaaccgaattgtactaccaataaactca
ccaatcsgaataattgtaacagcagcagacgttctacactcatgaacagtaccaagacta
ggggtaaaaacagatgccacaccaggacgactaaatcaagtgagattctcaatcaaccgt
cct-ggcatcctatacggacagtgctcagaaatctgtggagcaaatcatagatttatacc
aatcacaattgaaagagtaacgacaaaccaatttattaactgagtatcaaagat-aagag
attcat-caratgactgaaagcaag-------
>D111
------------------------------------------------------------
-----------------------------------------agtaagaattatcaaaaac
aagcaaactagacgattcatcttaraaggacaaatgattgaaaccatctgaactatcgca
ccagccatcattttggtgttcatcgcaataccatccctgcgactactatacctaatagac
gaagtacacaacccagcactaaccttaaaagcggtaggacaccaatgatactgaagctac
gaatactcggacttcacaaaaatagaatttgattcatacataacacaagaa------caa
caaccaaatacatttcgcctactagatacagacaaccgaattgtactaccaataaactca
ccaatccgaataattgtaacagcagcagacgttctacactcatgaacagtaccaagacta
ggggtaaaaacagatgccacaccaggacgactaaatcaagtgagattctcaatcaaccgt
cct-ggcatcctatacggacagtgctcagaaatctgtggagcaaatcatagatttatacc
aatcacaattgaaagagtaacgacaaaccaatttattaactgagtatcaaagat-aagag
attcat-cagatgactgaaagcaagt------
>E5
------------------------------------------------------------
--------------------------------------aatagtargaattatcaaaaac
aagcraactagacgattcatcttagaaggacaaatgattgaaacaatctgaaccatcgca
ccagssrtcattttggtgttcatcgcaataccttccctacgattactatacctaatagac
gaagtacacaacccagcactaaccttaaaagcggtaggacaccaatgatactgaagctac
gaatactcagacttcacaaaaatagaatttgattcatacataacacaagaa------caa
caaccaaatacatttcgcctactagatacagacaaccgaattgtactaccaataaactca
ccarkssgrrtaattgtaacagcagcagacgttctacactcatgaacagtaccaagacta
ggggtaaaaacagacgccacaccaggacgactaaatcaagtgagattctcaatcaaccgt
cct-ggcatcctatacggacagtgctcagaaatctgtggagcaaatcatagatttatacc
aatcacaattgaaagagtaacgacaaaccaatttattaactgagtatcaaagat-aagag
attcat-cagatgactgaaagcaagt------
>B63
------------------------------------------------------------
------------------------acagtaatatatacaatagtaagaattatcaaaaac
aagcaaactagacgattcatcttagaaggacaaatgattgaaaccatctgaactatcgca
ccagccatcattttggtgttcatcgcaataccatccctgcgactactatacctaatagac
gaagtacacaacccagcactaaccttaaaagcggtaggacaccaatgatactgaagctac
gaatactcggacttcacaaaaatagaatttgattcatacataacacaagaa------caa
caaccaaatacatttcgcctactagatacagacaaccgaattgtactaccaataaactca
ccaatccgaataattgtaacagcagcagacgttctacactcatgaacagtaccaagacta
ggggtaaaaacagatgccacaccaggacgactaaatcaagtgagattctcaatcaaccgt
cct-ggcatcctatacggacagtgctcagaaatctgtggagcaaatcatagatttatacc
aatcacaattgaaagagtaacgacaaaccaatttattaactgagtatcaaagat-aagag
attcat-cagatgactgaa-------------
>A101
------------------------------------------------------------
------------------------------------------------------------
------------------------------------------------------------
------------------------------------------------------------
-------acaacccascactaaccttaaaagcggtaggacaccaatgatactgaagctac
gaatactcggacttcacraaaataraatttgattcatacntancncaasaa------caw
caaccaaatacatttcgcctactasatacagacaaccgaattgtactaccnstaaactca
ccaagcggaataattgtaacagcagcagacgttctacactcatgaacagtaccaagacta
rgggtaaaaacagatgccasaccaggacgactaaatcaagtgagattctcaatcaaccgy
cct-ggsatcctatacggacagtgctcasaawtctgtgggacaaatcatagatttatacc
awtcacaattgaaagagtaacaacaaancaatttattaactgagtatcaaagat-aa---
--------------------------------
>Macrotermes_subhyalinus_1
------------------------------------------------------------
------------------------acagtaatatatacaatagtaagaattatcaaaaac
aaacaaactagacgattcatcttagaaggacaaatgattgaaacaatctgaaccatcgca
ccagccatcattttggtgttcatcgcaataccttccctacgattactatacctaatagac
gaagtacacaacccagcactaaccttaaaagcggtaggacaccaatgatactgaagctac
gaatactcagacttcacaaaaatagaatttgattcatacataacacaagac--------a
acaacaaatacatttcg-ctactagatacagacaaccgaattgtactaccaataaactca
ccaatccgaataattgtaacagcagcagacgttctacactcatgaacagtaccaagacta
ggggtaaaaacagacgccacaccaggacgactaaatcaagtgagattctcaatcaaccgt
cct-ggcatcctatacggacagtgctcagaaatctgtggagcaaatcatagatttatacc
aatcacaattgaaagagtaacgacaaaccaatttattaactgagtatcaaagat-aagag
attcat-cagatgactgaaagcaagttttttt
>Macrotermes_bellicosus_1
------------------------------------------------------------
------------------------gcagtactttacacaatagtaagaattatcaaaaac
aaacaaaccagccgattcatcctagaagggcaaataattgaaaccgtttgaacaattgca
ccagccatcatcctagtattcatcgcaatcccatcactacgactactatacctaatagac
gaagtacacaacccggcactaaccctaaaagcagtaggacaccaatgatactgaagttat
gaatattcagacttcacaaaaatagaatttgattcatacatgacacaagac--------a
acaacaaataccttccg-ctactaaatacagacaaccgaattgttctaccaataaactca
ccaatccgaataatcgtaacagcagcagatgttctacactcctgaacagtaccaagatta
ggagtaaaaacagacgccacaccaggacgactaaatcaagtcagattctcaatcaaccgt
cct-ggtatcctatacggacaatgctcagaaatctgtggagcaaatcacagatttatacc
aatcacaattgaaagagtaacaacaaaccaatttattaactgagtatcaaagat-aagag
attcat-cagatgactgaaagcaagttttttt
>B61
------------------------------------------------------------
----------------------------------anacaataatcagaattatccaaaac
aaacnaacyagacgattcatcctagaaggccaaataatcgaaaccatctgaactatygcg
ccagcaatcatcttagtattcatcgcaat-ccgtccctacgactactatayytaatagac
gaagtacacaacccagcattgacactaagggcagtaggacaccagtgatattgaagatac
gaatactcagacttcacaaaactagaattcgactcatacatagtacaagay------caa
caarcagatacactccgyctactagacacagacaaccgaattatcctaccaataaattca
ccaattcgaataatcgtaacggcagcagacgtattacactcctgaacagtaccaagccta
ggagttaaaacagacgcaactccaggtcgactaaaccaagtaagattctcaattaaycga
cct-ggtctcctatacgggcaatgctcagaaatctgtggagcaaaccacagatttatacc
aattacaattgaaagagtaacaacaaaccaattcattaactgagtatcaaaggc-aagag
actcat-cagatgactgaaagcaag-------
>B68
------------------------------------------------------------
------------------------acagtcatgtacacaataatcagaattatccaaaac
aaacaaacyagacgattcatcctagaaggccaaataatcgaaaccatctgaactatygcg
ccagcaatcatcttagtattcatcgcaat-ccgtccctacgactactatayytaatagac
gaagtacacaacccagcattgacactaagggcagtaggacaccagtgatattgaagatac
gaatactcagacttcacaaaactagaattcgactcatacatagtacaagay------caa
caarcagatacactccgyctactagacacagacaaccgaattatcctaccaataaattca
ccaattcgaataatcgtaacggcagcagacgtattacactcctgaacagtaccaagccta
ggagttaaaacagacgcaactccaggtcgactaaaccaagtaagattctcaattaaycga
cct-ggtctcctatacgggcaatgctcagaaatctgtggagcaaaccacagatttatacc
aattacaattgaaagagtaacaacaaaccaattcattaactgagtatcaaaggc-aagag
actcat-cagatgactgaaagcaa--------
>A3
------------------------------------------------------------
------------------------acagtcatgtacacaataatcagaattatccaaaac
aaacaaacyagacgattcatcctagaaggccaaataatcgaaaccatctgaactatygcg
ccagcaatcatcttagtattcatcgcaat-ccgtccctacgactactatayytaatagac
gaagtacacaacccagcattgacactaagggcagtaggacaccagtgatattgaagatac
gaatactcagacttcacaaaactagaattcgactcatacatagtacaagay------caa
caarcagatacactccgyctactagacacagacaaccgaattatcctaccaataaattca
ccaattcgaataatcgtaacggcagcagacgtattacactcctgaacagtaccaagccta
ggagttaaaacagacgcaactccaggtcgactaaaccaagtaagattctcaattaatcga
cct-ggtctcctatacgggcaatgctcagaaatctgtggagcaaaccacagatttatacc
aattacaattgaaagagtaacaacaaaccaattcattaactgagtatcaaaggc-aagag
actcat-cagatgactgaaagcaag-------
>B80
------------------------------------------------------------
------------------------------------------------------------
---cnnacyagacgattcatcctagaaggccaaataatcgaaaccatctgaactatygcg
ccagcaatcatcttagtattcatcgcaat-ccgtccctacgactactatayytaatagac
gaagtacacracccagcattgacactaagggcagtaggacrccagtgatattgaagatac
gaatactcagacttcacaaaactagaattcgactcatacatagtacaagay------caa
caarcagatacactccgyctactagacacagacaaccgaattatcctaccaataaattca
ccaattcgaataatcgtaacggcagcagacgtattacactcctgaacagtaccaagccta
ggagttaaaacagacgcaactccaggtcgactaaaccaagtaagattctcaattaaycga
cct-ggtctcctatacgggcaatgctcagaaatctgtggagcaaaccacagatttatacc
aattacaattgaaagagtaacaacaaaccaattcattaactgagtatcaaaggc-aagag
actcat-cag----------------------
>B78
------------------------------------------------------------
------------------------acagtcatgtacacaataatcagaattatccaaaac
aaacaaacyagacgattcatcctagaaggccaaataatcgaaaccatctgaactattgcg
ccagcaatcatcttagtattcatcgcaat-ccgtccctacgactactatayytaatagac
gaagtacacaacccagcattgacactaagggcagtaggacaccagtgatattgaagatac
gaatactcagacttcacaaaactagaattcgactcatacatagtacaagat------caa
caarcagatacactccgyctactagacacagacaaccgaattatcctaccaataaattca
ccaattcgaataatcgtaacggcagcagacgtattacactcctgaacagtaccaagccta
ggagttaaaacagacgcaactccaggtcgactaaaccaagtaagattctcaattaaycga
cct-ggtctcctatacgggcaatgctcagaaatctgtggagcaaaccacagatttatacc
aattacaattgaaagagtaacaacaaaccaattcattaactgagtatcaaaggc-aagag
actcat-cagatgactgaaagcaa--------
>A1
------------------------------------------------------------
------------------------acagtcatgtacacaataatcagaattatccaaaac
aaacaaacyagacgattcatcctagaaggccaaataatcgaaaccatctgaactattgcg
ccagcaatcatcttagtattcatcgcaat-ccgtccctacgactactatayytaatagac
gaagtacacaacccagcattgacactaagggcagtaggacaccagtgatattgaagatac
gaatactcagacttcacaaaactagaattcgactcatacatagtacaagat------caa
caarcagatacactccgyctactagacacagacaaccgaattatcctaccaataaattca
ccaattcgaataatcgtaacggcagcagacgtattacactcctgaacagtaccaagccta
ggagttaaaacagacgcaactccaggtcgactaaaccaagtaagattctcaattaatcga
cct-ggtctcctatacgggcaatgctcagaaatctgtggagcaaaccacagatttatacc
aattacaattgaaagagtaacaacaaaccaattcattaactgagtatcaaaggc-aagag
actcat-caratgactgaaagcaag-------
>B101
------------------------------------------------------------
------------------------------------acaataatcrgaattatccaaaac
aarcaaacyagacgattcatcctagaaggscaaataatcgaaaccatctgaactattgcg
ccagcaatcatcttagtattcatcgcaat-ccgtccctacgactactatayytaatagac
gaagtacacaacccagcattgacactaagggcagtaggacaccagtgatattgaagatac
gaatactcagacttcacaaaactagaattcgactcatacatagtacaagat------caa
caarcagatacactccgyctactagacacagacaaccgaattatcctaccaataaattca
ccaattcgaataatcgtaacggcagcagacgtattacactcctgaacagtaccaagccta
ggagttaaaacagacgcaactccaggtcgactaaaccaagtaagattctcaattaaycga
cct-ggtctcctatacgggcaatgctcagaaatctgtggagcaaaccacagatttatacc
aattacaattgaaagagtaacaacaaaccaattcattaactgagtatcaaaggc-aagag
actcat-cagatgactgaaagcaag-------
>A81
------------------------------------------------------------
------------------------------------------------------------
------------------------------------------------------------
------------------------------------------------------------
-------acaacccagcattgacactaagggcagtaggacaccagtgatattgaagatac
gaatactcagacttcacaaaactagaattcgactcatacatagtacaagat------caa
caarcagatacactccgyctrctagacacagacaaccgaattatcctaccaataaattca
ccrattcgaataatcgtaacggcagcagacgtattacactcctgaacagtaccaagccta
ggagttaaaacagacgcaactccaggtcgactaaaccaagtaagattctcaattaatcga
cct-ggtctcctatacgggcaatgctcagaaatctgtggagcaaaccacagatttatacc
aattacaattgaaagagtaacaacaaaccaattcattaactgagtatcaraggc-aagag
actcat-cagatgactgaaagcaag-------
>B107
------------------------------------------------------------
------------------------------------------------------------
------acyaracgattcatcctagaaggscaaataatcgaaaccatctgaactatygcg
ccagcaatcatcttagtattcatcgcaat-ccgtccctacgactactatayctaatagac
gaagtacacaacccagcattgacactaagggcagtaggacaccagtgatattgaagatac
gaatactcagacttcacaaaactagaattcgactcatacatagtacaagay------caa
caarcagatacactccgyctactagacacagacaaccgaattatcctaccaataaattca
ccaattcgaataatcgtaacggcagcagacgtaytacactcctgaacagtaccaagccta
ggagttaaaacagacgcaactccaggtcgactaaaccaagtaagattctcaattaatcga
cct-ggtctcctatacgggcaatgctcagaaatctgtggagcaaaccacagatttatacc
aattacaattgaaagagtaacaacaaaccaattcattaactgagtatcaaaggc-aagag
actcat-cagatgactgaaagcaag-------
>C35
------------------------------------------------------------
------------------------------------------------------------
--acwaacyaracgattcatcctaraaggscaaataatcgaaaccatctgaactatygcg
ccagcaatcatcttagtattcatcgcaat-ccgtccctacgactactatayctaatagac
gaagtacacaacccagcattgacactaagggcagtaggacaccagtgatattgaagatac
gaatactcagacttcacaaaactagaattcgactcatacatagtacaagay------caa
caarcagatacactccgyctactagacacagacaaccgaattatcctaccaataaattca
ccaattcgaataatcgtaacggcagcagacgtattacactcctgaacagtaccaagccta
ggagttaaaacagacgcaactccaggtcgactaaaccaagtaagattctcaattaatcga
cct-ggtctcctatacgggcaatgctcagaaatctgtggagcaaaccacagatttatacc
aattacaattgaaagagtaacaacaaaccaattcattaactgagtatcaaaggc-aagag
actcat-cagatgactgaaagcaag-------
>C22
------------------------------------------------------------
------------------------------------------------------------
------------------------------------------------------------
------------------------------------------------------------
--------caacccagcattgacactaagggcagwaggacaccagtgatattgaagatac
gaatactcaracttcacaaaactagaattcgactcatacatagtacaagay------caa
caarcagatacactccgyctactagacacagacaaccgaattatcctaccaataaattca
ccaattcgaataatcgtaacggcagcagacgtaytacactcctgaacagtaccaagccta
ggagttaaaacagacgcaactccaggtcgactaaaccaagtaagattctcaattaaycga
cct-ggtctcctatacgggcaatgctcagaaatctgtggagcaaaccacagatttatacc
aattacaattgaaagagtaacaacaaaccaattcattaactgagtatcaaaggc-aagag
actcat-cagatgactgaaagcaag-------
>C57
------------------------------------------------------------
------------------------------------------------------------
-----------------------agaaggccaaataatcgaaaccatctgaactatygcg
ccagcaatcatcttagtattcatcgcaat-ccgtccctacgactactatayctaatagac
gaagtacacaacccagcattgacactaagggcagtaggacaccagtgatattgaagatac
gaatactcagacttcacaaaactagaattcgactcatacatrgtacaagay------caa
caarcagatacactccgtctactagacacagacaaccgaattatcctaccaataaattca
ccarttcgaataatcgtaacggcagcagacgtaytacactcctgaacagtaccaagccta
ggagttaaaacagacgcaactccaggtcgactaaaccaagtaagattctcaattaatcga
cct-ggtctcctatacgggcaatgctcagaaatctgtggagcaaaccacagatttatacc
aattacaattgaaagagtaacaacaaaccaattcattaactgagtatcaaaggc-aagag
actcat-caratgactgaaagcaag-------
>D87
------------------------------------------------------------
---------------------------gtcatgtacacaataatcagaattatccaaaac
aaacaaacyagacgattcatcctagaaggccaaataatcgaaaccatctgaactatygcg
ccagcaatcatcttagtattcatcgcaat-ccrtccctacgactactatayctaatagac
gaagtacacaacccagcattgacactaagggcagtaggacaccagtgatattgaagatac
gaatactcagacttcacaaaactagaattcgaytcatacatagtacaagay------caa
caarcagatacactccgtctactagacacagacaaccgaattatcctaccaataaattca
ccarttcgaataatcgtaacggcagcagacgtaytacactcctgaacagtaccaagccta
ggagttaaaacagacgcaactccaggtcgactaaaccaagtaagattctcaattaatcga
cct-ggtctcctatacgggcaatgctcagaaatctgtggagcaaaccacagatttatacc
aattacaattgaaagagtaacaacaaaccaattcattaactgagtatcaaaggc-aagag
actcat-cagatgactgaaagcaagt------
>A78
------------------------------------------------------------
------------------------------------------------------------
------------------------------------------------------------
------------------------------------------------------------
-------acaacccagcattgacactaagggcagtaggacaccagtgatattgaagatac
gaatactcagacttcacaaaactagaattcgactcatacatagtacaagay------caa
caarcagatacactccgyctactagacacagacaaccgaattatcctaccaataaattca
ccaattcgaataatcgtaacggcagcagacgtattacactcctgaacagtaccaagccta
ggagttaaaacagacgcaactccaggtcgactaaaccaagtaagattctcaattaatcga
cct-ggtctcctatacgggcaatgctcagaaatctgtgggacaaaccacagatttatacc
aattacaattgaaagagtaacaacaaaccaattcattaactgagtatcaaaggc-aagag
actcat-crgatga------------------
>C24
------------------------------------------------------------
------------------------------------------------------------
------------------------------------------------------------
-----------------attcwtcgcaat-ccstccctacsactacwatatctaawarac
gaagtacacaacccagcattgacactaagggcagtaggacaccagtgatattgaagatac
gaatactcagacttcacaaaactagaattcgactcatacatagtacaagay------caa
caagcagatacactccgyctactagacacagacaaccgaattatcctaccaataaattca
ccaattcgaataatcgtaacggcagcagacgtaytacactcctgaacagtaccaagccta
ggagttaaaacagacgcaactccaggtcgactaaaccaagtaagattctcaattaatcga
cct-ggtctcctatacgggcaatgctcagaaatctgtggagcaaaccacagatttatacc
aattacaattgaaagagtaacaacaaaccaattcattaactgagtatcaaaggc-aagag
actcat-cagatgactga--------------
>C29
------------------------------------------------------------
------------------------------------------------------------
--------------------------------aatawtcgaaaccatctgaactattgcg
ccagcaatcatcttagtattcwtcgcaat-ccgtccctacgactactatayctaatagac
gaagtacacaacccagcattgacactaagggcagtaggacaccagtgatattgaagatac
gaatactcagacttcacaaaactagaattcgactcatacatagtacaagat------caa
caarcagatacactccgyctactagacacagacaaccgaattatcctaccaataaattca
ccaattcgaataatcgtaacggcagcagacgtattacactcctgaacagtaccaagccta
ggagttaaaacagacgcaactccaggtcractaaaccaagtaagattctcaattaatcga
cct-ggtctcctatacgggcaatgctcagaaatctgtggagcaaaccacagatttatacc
aattacaattgaaagagtaacaacaaaccaattcattaactgagtatca-----------
--------------------------------
>A14
------------------------------------------------------------
------------------------------------------------------------
------------------------------------------------------------
-------------------------------------tacgactactatayytaatagac
gaagtacacaacccagcattgacactaagggcagwaggacaccagtgatattgaagatac
gaatactcagacttcacaaaactagaattcgactcatacatagtacaagat------caa
caarcagatacactccgtctactagacacagacaaccgaattatcctaccaataaattca
ccaattcgaataatcgtaacggcagcagacgtattacactcctgaacagtaccaagccta
ggagttaaaacagacgcaactccrggtcgactaaac------------------------
------------------------------------------------------------
------------------------------------------------------------
--------------------------------
>B79
------------------------------------------------------------
------------------------------------------------------------
---cnaacyagacgattcatcctagaaggscaaataatcgaaaccatctgaactattgsg
ccagcaatcatcttagtattcatcgcaat-ccgtccctacgactactatayytaatagac
gaagtacacracccagcattgacactaagggcagtaggacaccagtgatattgaagatac
gaatactcagacttcacaaaactagaattcgactcatacatagtacaagat------caa
caarcagatacactccgyctactagacacagacaaccgaattatcctaccaataaattcr
ccarttcgaataatcgtaacggcagcagacgtattacactcctgaacagtaccaagccta
ggagttaaaacagacgcaactccaggtcgactaaaccaagtaagattctcarttaaycga
cct-ggtctcctatacgggcaatgctcagaaatctgtggagcaaaccacagatttatacc
a-----------------------------------------------------------
--------------------------------
>A76
------------------------------------------------------------
------------------------------------------------------------
------------------------------------------------------------
------------------------------------------------------------
-------acracccagcattgacactaagggcagtaggacaccagtgatattgaagatac
gaatactcagacttcacaaaactagaattcgactcatacatagtacaagay------cra
cragcagatacactccgtctactagacacagacaaccgaattatcctaccrataaattca
ccrattcgaataatcgtaacggcagcagacgtaytacactcctgaacagtaccaagccta
ggagttaaaacagacgcaactccaggtcgactaaaccaagtaagattctcaattaatcga
cct-ggtctcctatacgggcaatgctcagaaatctgtggagcaaaccacagatttatacc
aattacaattgaaagagtaacaacaaaccaattcattractgagtatcaraggc-ragag
actcat-cagatgactgaaagcaaa-------
>Microtermes_lepidus_1
------------------------------------------------------------
------------------------acagtcatgtacacaataatcagaattatccaaaac
aaacaaaccagacgattcatcctagaaggccaaataatcgaaaccatctgaactattgcg
ccagcaatcatcttagtattcatcgcaatgccgtccctacgactactatacctaatagac
gaagtacacaacccagcattaacactaagggcagtaggacaccaatgatattgaagatac
gaatactcagacttcacaaaactagaattcgactcatacatagtacaagac--------a
acaacagatacactccg-ctactagacacagacaaccgaattatcctaccaataaattca
ccaattcgaataatcgtaacggcagcagacgtattacactcctgaacagtaccaagccta
ggagttaaaacagacgcaacaccaggtcgactaaaccaagtaagattctcaattaatcga
cct-ggtctcctatacgggcaatgctcagaaatctgtggagcaaaccacagatttatacc
aattacaattgaaagagtaacaacaaaccaattcattaactgagtatcaaaggt-aagag
actcat-cagatgactgaaagcaagttttttt
>Microtermes_grassei_1
------------------------------------------------------------
------------------------acagtgatgtacacaataatcagaattatccaaaac
aaacaaaccagacgattcatcctagaaggccaaataatagaaaccctctgaacaattgca
ccagcaatcatcctagtattcattgcaataccatccctacgactactatacttaatagac
gaagtacacaacccagcactaacactaaaggcagtaggacaccaatgatactgaagatat
gaatactcagacttcacaaaactagaattcgactcatacatagcacaagac--------a
acaacgaatacattccg-ttactagacacagataaccggattgtgctaccaataaattca
ccaatccgaataatcgtaacggcagcagacgtattacactcctgaacagtaccaagacta
ggagttaaaacagacgctacaccaggccgactaaaccaagtaagattctcaatcaaccgg
cct-ggtgtattatacggacagtgctcagaaatctgcggagcaaatcacagattcatacc
aatcacaattgaaagagtaacaacaaaccaattcattaactgagtatcaaagat-aagag
actcat-cagatgactgaaagcaagttttttt
>A25
------------------------------------------------------------
------------------------------------------------------------
------------------------------------------------------------
------------------------------------------------------------
-----------------------------------aggacaccaatgatattgaagatat
gaatactcagatttcacaaagctagaattcgactcatacatagcacaagat------caa
cgagaagatatattccgcctactagacacagacaaccgaattgtattaccaacaaactca
ccagttcgaataatcgtaacggcagcggacgtactgcactcctgaacagtgccaagctta
ggagttaaaacagacgctacaccaggccgactaaaccaagtaagattctcaatcaatcga
cca-ggcctgctatatggacaatgctcagaaatttgtggagcaaatcatagattcatgcc
aatcacaattgaaagagtaacaacaaatcaattcattaactgagtatcaaaggt-aagag
actcat-cagatgactgaaagcaag-------
>Microtermes_subhyalinus_1
------------------------------------------------------------
------------------------acaatccaataaaaaataattagaattatccaaaac
aaacaaactagacgattcatcctagaagggcaaataatcgaaaccatctgaaccattgcg
ccagcaatcatcttagtattcattgcaatgccctccctacgactattatatctaatagat
gaagtacacaacccagcactaacattaaaggcggtaggacaccaatgatattgaagatat
gaatactcagacttcacaaagctagaattcgactcatacatagcacaagac--------a
acgaaagatatattccg-ctactagacacagacaaccgaattgtactaccaataaactca
ccaattcgaataatcgtaacggcagcagacgtactgcactcctgaacagtaccaagctta
ggagttaaaacagacgctacaccaggccgactaaaccaagtaagattctcaatcaatcga
cct-ggcctgctatatggacaatgctcagaaatctgtggagcaaatcatagattcatgcc
aatcacaattgaaagagtaacaacaaatcaattcattaactgagtatcaaaggt-aagag
actcat-cagatgactgaaagcaagttttttt
>E29
------------------------------------------------------------
-------------------------cagttatatacacaataaccagaattatccaaaac
aaacaaacaagacgatacatcctagaaggtcaaataatcgaaaccatctgaactattgca
ccagcaatcatcctagtatttatcgcaataccctccctccgactgttataccttatagac
gaagtacacagcccagctttaacactaagggcagtaggacaccaatgatactgaagatat
gaatattcagacttcacaaaactagaattcgattcatacataacacaagaa------caa
aaagcagatacattccgcctattagatacagacaaccgaatcgtactaccaataaattca
ccaacssgrrkrrkcgttacagcagcagatgtactccactcatgaacagtgccaagccta
ggagtaaaaacagacgccacaccaggacgactaaaccaaatcagattctcaattaatcgt
cck-ggtgtcctatacgggcaatgctcagagatctgtggagcaaaccacagatttatgcc
gattacaatcgagagagtaaccacaaacaagttcattaactgaatctcaaagat-aagag
aatcat-cagatgactgaaagcaagt------
>Odontotermes_aff_erraticus_1
------------------------------------------------------------
------------------------gcagttatatacacaataaccagaattatccaaaac
aaacaaaccagacgatacatcctagaagggcaaataatcgaaaccatctgaactattgca
ccagcaatcatcctagtatttatcgcaataccctccctccgactgttatacctaatagac
gaagtacacaacccagctttaacactaagggcagtaggacaccaatgatactgaagatat
gaatattcagacttcacaaaactagaattcgattcatacatagtacaagac--------a
aaaacagatacattccg-ctattagatacagacaaccgaatcgtactaccaataaattca
ccaacccgaataatcgttacagcagcagatgtactccactcatgaacagtgccaagccta
ggagtaaaaacagacgccacaccaggacgactaaaccaaataagattctcaattaatcgt
cct-ggtgtcctatacgggcaatgctcagaaatctgtggagcaaaccacagatttatgcc
gattacaatcgaaagagtaaccacaaacaaattcattaattgagtatcaaagat-aagag
aatcat-cagatgactgaaagcaaggtttttt
>Odontotermes_aff_sudaensis_1
------------------------------------------------------------
------------------------acagtcatatacacaataaccagaattatccaaaac
aaacaaaccagacgatttatcctagaaggacaaataattgaaaccctatgaaccattgca
ccagcaatcatcctagtattcatcgcaatgccatcgcttcgattactatatctaatagat
gaagtacacaacccagcactaacactaaaagcggtaggacaccaatgatattgaagctac
gaatattcagacttcacaaaactagaattcgactcatacataacacaagac--------a
acaaaaaatacattccg-ctactagacacagacaaccgaatcgtgttaccaataaattca
ccaacacgaataatcgtcacagcagcagacgtactacactcctgaacagtaccgagatta
ggagtaaaaacagacgccactccaggacgactaaaccaagtaagattctcaatcaatcgc
cct-ggggtcctatacgggcaatgctcagaaatctgtggagcaaaccatagatttatacc
gattacaattgaaagagtaaccacaaacaaattcattaactgaatatcaaagat-aagag
aatcat-cagatgactgaaagcaagttttttt
>Coptotermes_intermedius_J6
ttacaagacggggtctcgctcattataaaacaactagtcttcttccacgatcacccccta
ataattatactaataattatcacccctgtatcgtacataataattagaattatttaaaac
aaacaaactagacgattcatactagaaggacaaataatcgaaaccgcatgaacaattgca
cccgcaatcatcctagtattcatcgccatcccatccctccgactaatatacctaatagat
gaagtacacaacccagccctaacactaaaagcagtaggacaccaatgatactgaagctat
gaatattcagacttcacaaaactagaattcgattcatacataatacaagac------caa
caaacggacatattccgcctactagatacagataatcgaatcgtcctaccaataaattct
ccgatccgaataatcgtcacagcagcagacgtactacactcctgaacaataccaagactg
ggagtaaaaacagacgctaccccaggccgactaaatcaagcaagattcttcatcaatcgc
cct-ggtggtttatatggacaatgctcagaaatctgcggagcaaaccacagatttatgcc
aattacaatcgaaagagtagcagcaactcatttcattaattgagcctcaaagat-aagag
aatcat-cagatgactgaaagcaagtact---
>Coptotermes_intermedius_RU72
------------------------------------------------------------
------------------------cctgtatcgtacataataattagaattatccaaaac
aaacaaactagacgattcatactagaaggacaaataatcgaaaccgtctgaacaattgca
cccgcaatcatcctagtattcatcgccatcccatccctccgactaatatacctaatagat
gaagtacacaacccagccctaacactaaaagcagtaggacaccaatgatactgaagctat
gaatattcagacttcacaaaactagaattcgattcatacataatacaagacgaagatcaa
caaacggacatattccg-ctactagatacagataatcgaatcgtcctaccaataaattct
ccgatccgaataatcgtcacagcagcagacgtactacactcctgaacaataccaagactg
ggagtaaaaacagacgctaccccaggccgactaaatcaagcaagattcttcatcaatcgc
cct-ggtgttttatatggacaatgctcagaaatctgcggagcaaaccacagatttatgcc
aattacaatcgaaagagtagcagcaaatcatttcattaattgagtatcaaagataaagag
aatcat-cagatgactgaaagcaagttttttt
>Coptotermes_intermedius_2
------------------------------------------------------------
------------------------cctgtatcgtacataataattagaattatccaaaac
aaacaaactagacgattcatactagaaggacaaataatcgaaaccgtctgaacaattgca
cccgcaatcatcctagtattcatcgccatcccatccctccgactaatatacctaatagat
gaagtacacaacccagccctaacactaaaagcagtaggacaccaatgatactgaagctat
gaatattcagacttcacaaaactagaattcgattcatacataatacaagac--------a
acaacggacatattccg-ctactagatacagataatcgaatcgtcctaccaataaattct
ccgatccgaataatcgtcacagcagcagacgtactacactcctgaacaataccaagactg
ggagtaaaaacagacgctaccccaggccgactaaatcaagcaagattcttcatcaatcgc
cct-ggtgttttatatggacaatgctcagaaatctgcggagcaaaccacagatttatgcc
aattacaatcgaaagagtagcagcaactcatttcattaattgagtatcaaagat-aagag
aatcat-cagatgactgaaagcaagttttttt
>B59
------------------------------------------------------------
------------------------gcnktactttacacaataatcagaattatccaaaac
aaacaaaccagccgattcatcctagaagggcaaataattgaaaccgtttgaacaattgca
ccagcaatcatcctagtattcattgcaatcccatcactacgactattatatttaatagac
gaaatccataacccagtaataaccctaaaaacaattggacatcaatgatattgaagttat
gaatactcagacttcacaaagcttgagtttgattcatatatggtacaacaagaagaccaa
ctaactaacacattccgattactagatacagataaccgtgtcgtactaccaataaattca
ccagttcggataatcgtaacagcagcagatgtacttcactcgtgaacagtgccgagtctt
ggagtaaaaacagacgcaacccctggacgactaaatcaagtaagtttcacaatcaaccga
cca-ggattactatacggacaatgctcagagatttgtggggcaaaccacagatttatacc
gattgtaattgaaagagtatcaacaaaccaatttattaattgagtatcaaagat-aagag
aatcat-cagatgactgaaagcaag-------
>C43
------------------------------------------------------------
------------------------------------------------------------
---------------------------gggcaaataattgaaaccgtttgaacaattgca
ccagcaatcatcctagtattcattgcaatcccatcactacgactattatatttaatagac
gaaatccataacccagtaataaccctaaaaacaattggacatcaatgatattgaagttat
gaatactcagacttcacaaagcttgagtttgattcatatatggtacaacaagaagaccaa
ctaactaacacattccgattactagatacagataaccgtgtcgtactaccaataaattca
ccagttcggataatcgtaacagcagcagatgtacttcactcgtgaacagtgccgagtctt
ggagtaaaaacagacgcaacccctggacgactaaatcaagtaagtttcacaatcaaccga
cca-ggattactatacggacaatgctcagagatttgtggggcaaaccacagatttatacc
gattgtaattgaaagagtatcaacaaaccaatttattaattgagtatcaaagat-aagag
aatcat-cag----------------------
>B104
------------------------------------------------------------
-----------------------------------------aatcagaattatccaaaac
aaacaaaccagccgattcatcctaraagggcaaataattgaaaccgtttgaacaattgca
ccagcaatcatcctagtattcattgcaatcccatcactacgactattatatttaatagac
gaaatccataacccagtaataaccctaaaaacaattggacatcaatgatattgaagttat
gaatactcagacttcacaaagcttgagtttgattcatatatggtacaacaagaagaccaa
ctaactaacacattccgattactagatacagataaccgtgtcgtactaccaataaattca
ccagttcggataatcgtaacagcagcagatgtacttcactcgtgaacagtgccgagtctt
ggagtaaaaacagacgcaacccctggacgactaaatcaagtaagtttcacaatcaaccga
cca-ggattactatacggacaatgctcagagatttgtggggcaaaccacagatttatacc
gattgtaattgaaagagtatcaacaaaccaatttattaattgagtatcaaagat-aagag
aatcat-cagatgactgaaagcaag-------
>B102
------------------------------------------------------------
------------------------------------------------------------
-------ccngccgattcatccwaraagggcaaataattgaaaccgtttgaacaattgca
ccagcaatcatcctagtattcattgcaatcccatcactacgactattatatttaatagac
gaaatccataacccagtaataaccctaaaaacaattggacatcaatgatattgaagttat
gaatactcagacttcacaaagcttgagtttgattcatatatggtacaacaagaagaccaa
ctaactaacacattccgattactagatacagataaccgtgtcgtactaccaataaattca
ccagttcggataatcgtaacagcagcagatgtacttcactcgtgaacagtgccgagtctt
ggagtaaaaacagacgcaacccctggacgactaaatcaagtaagtttcacaatcaaccga
cca-ggattactatacggacaatgctcagagatttgtggggcaaaccacagatttatacc
gattgtaattgaaagagtatcaacaaaccaatttattaattgagtatcaaagat-aagag
aatcat-cagatgactgaaagcaag-------
>B72
------------------------------------------------------------
------------------------gcagtactttacacaataatcagaattatccaaaac
aaacaaaccagccgattcatcctagaagggcaaataattgaaaccgtttgaacaattgca
ccagcaatcatcctagtattcattgcaatcccatcactacgactattatatttaatagac
gaaatccataacccagtaataaccctaaaaacaattggacatcaatgatattgaagttat
gaatactcagacttcacaaagcttgagtttgattcatatatggtacaacaagaagaccaa
ctaactaacacattccgattactagatacagataaccgtgtcgtactaccaataaattca
ccagttcggataatcgtaacagcagcagatgtacttcactcgtgaacagtgccgagtctt
ggagtaaaaacagacgcaacccctggacgactaaatcaagtaagtttcacaatcaaccga
cca-ggattactatacggacaatgctcagagatttgtggggcaaaccacagatttatacc
gattgtaattgaaagagtatcaacaaaccaatttattaattgagtatcaaagat-aagag
aatcat-cagawgactgaaagcaa--------
>B71
------------------------------------------------------------
-----------------------------------------aatcaraattatccaaaac
aaacaaaccagccgattcatcctagaagggcaaataattgaaaccgtttgaacaattgca
ccagcaatcatcctagtattcattgcaatcccatcactacgactattatatttaatagac
gaaatccataacccagtaataaccctaaaaacaattggacatcaatgatattgaagttat
gaatactcagacttcacaaagcttgagtttgattcatatatggtacaacaagaagaccaa
ctaactaacacattccgattactagatacagataaccgtgtcgtactaccaataaattca
ccagttcggataatcgtaacagcagcagatgtacttcactcgtgaacagtgccgagtctt
ggagtaaaaacagacgcaacccctggacgactaaatcaagtaagtttcacaatcaaccga
cca-ggattactatacggacaatgctcagagatttgtggggcaaaccacagatttatacc
gattgtaattgaaagagtatcaacaaaccaatttattaattgagtatcaa----------
--------------------------------
>B69
------------------------------------------------------------
------------------------gcagtactttacacaataatcagaattatccaaaac
aaacaaaccagccgattcatcctagaagggcaaataattgaaaccgtttgaacaattgca
ccagcaatcatcctagtattcattgcaatcccatcactacgactattatatttaatagac
gaaatccataacccagtaataaccctaaaaacaattggacatcaatgatattgaagttat
gaatactcagacttcacaaagcttgagtttgattcatatatggtacaacaagaagaccaa
ctaactaacacattccgattactagatacagataaccgtgtcgtactaccaataaattca
ccagttcggataatcgtaacagcagcagatgtacttcactcgtgaacagtgccgagtctt
ggagtaaaaacagacgcaacccctggacgactaaatcaagtaagtttcacaatcaaccga
cca-ggaytactatacggacaatgctcagagatttgtggggcaaaccacagatttatacc
gattgtaattgaaagagtatcaacaaaccaatttattaattgagtatcaaagat-aagag
aatcat-caratgactgaaagcaa--------
>C15
------------------------------------------------------------
------------------------------------------------------------
------------------------------naaataattgaaaccgtttgaacaattgcn
ccagcaatcatcctagtattcattgcaatcccatcactacgactattatatttaatagac
gaaatccataacccagtaataaccctaaaaacaattggacatcaatgatattgaagttat
gaatactcagacttcncaaagcttgagtttgattcatatatggtacaacaagaagaccaa
ctaactaacacattccgattactagacacagataaccgtgtcgtactaccaataaattca
ccagttcggataatcgtaacagcagcagatgtacttcactcgtgaacagtgccgagtctt
ggagtaaaaacagacgcaacccctggacgactaaatcaagtaagtttcacaatcaaccga
cca-ggattactatacggacaatgctcagagatttgtggggcaaaccacagatttatacc
gatkgtaattgaaagagtatcaacaaaccaatttattaattgagtatcaaagat-aagag
aatcat-cagatgactgaaagcaag-------
>C80
------------------------------------------------------------
------------------------------------------------------------
aaacaaaccagccgattcatcctaraagggcaaataattgaaaccgtttgaacaattgca
ccagcaatcatcctagtattcattgcaatcccatcactacgactattatatttaatagac
gaaatccataacccagtaataaccctaaaaacaattggacatcaatgatattgaagttat
gaatactcagacttcacaaagcttgagtttgattcatatatggtacaacaagaagaccaa
ctaactaacacattccgattactagacacagataaccgtgtcgtactaccaataaattca
ccagttcggataatcgtaacagcagcagatgtacttcactcgtgaacagtgccgagtctt
ggagtaaaaacagacgcaacccctggacgactaaatcaagtaagtttcacaatcaaccga
cca-ggattactatacggacaatgctcagagatttgtggggcaaaccacagatttatacc
gattgtaattgaaagagtatcaacaaaccaatttattaattgagtatcaaagat-aagag
aatcat-cagatgactgaaagcaag-------
>C41
------------------------------------------------------------
------------------------------------------------------------
--------------------------------------------cgtttgaacaattgca
ccagcaatcatcctartattcattgcaatcccatcactacgactattatatttaatarac
gaaatccataacccagtaataaccctaaaaacaattggacatcaatgatattgaagttat
gaatactcagacttcacaaagcttgagtttgattcatatatggtacaacaagaagaccaa
ctaactaacacattccgattactagatacagataaccgtgtcgtactaccaataaattca
scagttcggataatcgtaacagcagcagatgtacttcactcgtgaacagtgccgagtctt
ggagtaaaaacagacgcaacccctggacgactaaatcaagtaagtttcacaatcaaccga
cca-ggattactatacggacaatgctcagagatttgtggggcaaaccacagatttatacc
gattgtaattgaaagagtatcaacaaaccaatttattaattgagtatcaaagat-aagag
aatcat-cagatgactgaaagcaag-------
>C14
------------------------------------------------------------
------------------------------------------------------------
------------------------------------------------------------
---------------------------wtcccatcactacgactattatatttaatagac
gaaatccataacccagtaataaccctanaaacaattggacatcaatgatattgaagttat
gaatactcagacttcacaaagcttgagtttgattcatatatggtacaacaagaagaccaa
ctaactaacacattccgattactagacacagataaccgtgtcgtactaccaataaattca
ccrgttcggataatcgtaacagcagcagatgtacttcactcgtgaacagtgccgagtctt
ggagwaaaaacagacgcaacccctggacgactaaatcaagtaagtttcacaatcaaccga
cca-ggattactatacggacaatgctcagagatttgtggggcaaaccacagatttatacc
gattgtaattgaaagagtatcaacaaaccaatttattaattgagtatcaaagat-aagag
aatcat-caga---------------------
>C81
------------------------------------------------------------
------------------------------------------------------------
-------------------------------------------ccgtttgaacnattgcn
ccarcaatcatcctarwattcattgcwwtcccatcactacgactattatatttaatarac
gaaatccataacccagtaataaccctaaaaacaattggacatcaatgatattgaagttat
gaatactcagacttcacaaagcttgagtttgattcatatatggtacaacaagaagaccaa
ctaactaacacattccgattactagacacagataaccgtgtcgtactaccaataaattca
ccagttcggataatcgtaacagcagcagatgtacttcactcgtgaacagtgccgagtctt
ggagtaaaaacagacgcaacccctggacgactaaatcaagtaagtttcacaatcaaccga
cca-ggattactatacggacaatgctcagagatttgtggggcaaaccacagatttatacc
gattgtaattgaaagagtatcaacaaaccaatttattaattgagtatcaaagat-aagag
aatcat-cagatgactgaaagcaa--------
>C74
------------------------------------------------------------
----------------------------------------------------------ac
aaacaaaccagccgattcatcctagaagggcaaataattgaaaccgtttgaacaattgca
ccagcaatcatcctagtattcattgcawtcccatcactacsactattatatttaatarac
gaaatccataacccagtaataaccctaaaaacaattggacatcaatgatattgaagttat
gaatactcagacttcacaaagcttgagtttgattcatatatggtacaacaagaaraccaa
ctaactaacacattccgattactagacacagataaccgtgtcgtactaccaataaattca
ccagttcggataatcgtaacagcagcagatgtacttcactcgtgaacagtgccgagtctt
ggagtaaaaacagacgcaacccctggacgactaaatcaagtaagtttcacaatcaaccga
cca-ggattactatacggacaatgctcagagatttgtggggcaaaccacagatttatacc
gattgtaattgaaagagtatcaacaaaccaatttattaattgagtatcaaagat-aagag
aatcat-cagatgactgaaagcaag-------
>C107
------------------------------------------------------------
------------------------------------------------------------
------------------------------------------------------------
-----------------attcattgcwwtcccatcactacsactattatatttaatarac
gaaatccataacccagtaataaccctaaaaacaattggacatcaatgatattgaagttat
gaatactcagacttcacaaagcttgagtttgattcatatatggtacaacaagaagaccaa
ctaactaacacattccgattactagacacagataaccgtgtcgtactaccaataaattca
ccagttcggataatcgtaacagcagcagatgtacttcactcgtgaacagtgccgagtctt
ggagtaaaaacagacgcaacccctggacgactaaatcaagtaagtttcacaatcaaccga
cca-ggattactatacggacaatgctcagagatttgtggggcaaaccacagatttatacc
gattgtaattgaaagagtatcaacaaaccaatttattaattgagtatcaaagat-aagag
aatcat-cagatgactgaaagcaag-------
>C77
------------------------------------------------------------
------------------------------------------------------------
------------------------------------------------------------
---------------------------wtcccatcnctacsactattatatttaawarac
gaaatccataacccagtaataaccctaaaaacaattggacatcaatgatattgaagttat
gaatactcagacttcacaaagcttgagtttgattcatatatggtacaacaagaagaccaa
ctaactaacacattccgattactagacacagataaccgtgtcgtactaccaataaattcr
ccagttcggataatcgtaacagcagcagatgtacttcactcgtgaacagtgccgagtctt
ggagtaaaaacagacgcaacccctggacgactaaatcaagtaagtttcacaatcaaccga
cca-ggattactatacggacaatgctcaragatttgtggggcaaaccacagatttatacc
gattgtaattgaaagagtatcaacaaaccaatttattaattgagtatcaaagat-aagag
aatcat-caratgactgaaa------------
>C52
------------------------------------------------------------
------------------------------------------------------------
------------------------------------------------------------
--------------arwattcattgcawtcccatcactacgactattatatttaawagac
gaaatccataacccagtaataaccctaaaaacaattggacatcaatgatattgaagttat
gaatactcagacttcacaaagcttgagtttgattcatatatggtacaacaagaagaccaa
ctaactaacacattccgattactagatacagataaccgtgtcgtactaccaataaattca
ccagttcggataatcgtaacagcagcagatgtacttcactcgtgaacagtgccgagtctt
ggagtaaaaacagacgcaacccctggacgactaaatcaagtaagtttcacaatcaaccga
cca-ggattactatacggacaatgctcagagatttgtggggcaaaccacagatttatacc
gattgtaattgaaagagtatcaacaaaccaatttattaattgagtatcaaagat-aagag
aatcat-cagatgactgaaag-----------
>C44
------------------------------------------------------------
------------------------------------------------------------
------------------------------------------------------------
----------------------ttgyawtcccatcactacgactattatatttaatagac
gaaatccataacccagtaataaccctaaaaacaattggacatcaatgatattgaagttat
gaatactcagacttcacaaagcttgagtttgattcatatatggtacaacaagaagaccaa
ctaactaacacattccgattactagatacagataaccgtgtcgtactaccaataaattca
csrgttcggataatcgtaacagcagcagatgtacttcactcgtgaacagtgccgagtctt
ggagtaaaaacagacgcaacccctggacgactaaatcaagtaagtttcacaatcaaccga
cca-ggattactatacggacaatgctcagagatttgtggggcaaaccacagatttatacc
gattgtaattgaaagagtatcaacaaaccaatttattaattgagtatcaaagat-aagag
aatc----------------------------
>D15
------------------------------------------------------------
------------------------------------------------------------
------------------------------------------------------------
-----------------attcwttgyawtcccatcactacgactattatatttaawagac
gaaatccataacccagtaataaccctaaaaacaattggacatcaatgatattgaagttat
gaatactcagacttcacaaagcttgagtttgattcatatatggtacaacaagaagaccaa
ctaactaacacattccgattactagatacagataaccgtgtcgtactaccaataaattca
ccrgttcggataatcgtaacagcagcagatgtacttcactcgtgaacagtgccgagtctt
ggagtaaaaacagacgcaacccctggacgactaaatcaagtaagtttcacaatcaaccga
cca-ggattactatacggacaatgctcagagatttgtggggcaaaccacagatttatacc
gattgtaattgaaagagtatcaacaaaccaatttattaattgagtatcaaagat-aagag
aatcat-cagatgactgaaagcaag-------
>C142
------------------------------------------------------------
------------------------------------------------------------
------------------------------------------------------------
---------------------------wtcccatcactacgactattatatttaawarac
gaaatccataacccagtaataaccctaaaaacaattggacatcaatgatattgaagttat
gaatactcagacttcacaaagcttgagtttgattcatatatggtacaacaagaagaccaa
ctaactaacacattccgattactagatacagataaccgtgtcgtactaccaataaattca
ccrgttcggataatcgtaacagcagcagatgtacttcactcgtgaacagkgccgagtctt
ggagtaaaaacagacgcaacccctggacgactaaatcaagtaagtttcacaatcaaccga
cca-ggattactatacggacaatgctcagagatttgtggggcaaaccacagatttatacc
rattgtaawtgaaagagtatcaacaaaccaatttattaattgagtatcaaagat-aa---
--------------------------------
>B56
------------------------------------------------------------
-----------------------------actttacacaawaatcagaattatccwwaac
aaacaaaccagccgattcatcctagaagggcaaataattgaaaccgtttgaacaattgca
ccagcratcatcctagtattcattgcaatcccatcactacgactattatatttaatagac
gaaatccataacccagtaataaccctaaaaacaattggacatcaatgatattgaagttat
gaatactcagacttcacaaagcttgagtttgattcatatatggtacaacaagaagaccaa
ctaactaacacattccgattactagacacagataaccgtgtcgtactaccaataaattca
ccagktcggataatcgtaacagcagcagatgtacttcactcgtgaacagtgccgagtctt
ggagtaaaaacagacgcaacccctggacgactaaatcaagtaagtttcacaatcaaccga
cca-ggattactatacggacaatgctcagagatttgtggggcaaaccacagatttatacc
gattgtaattgaaagagtatcaacaaaccaatttattaattgagtatcaragat-aagag
aatcat-crgatgactgaaagcaa--------
>C79
------------------------------------------------------------
------------------------------------------------------------
------------------------------------------------------------
----------------------------tcccatcnctacsactattatatwtaawarac
raaatccatawcccagtaataaccctaaaaacaattgracatcaatgatattgaagttat
gaatactcagacttcacaaagcttgagtttgattcatatatggtacaacaagaagaccaa
ctaactaacacattccgattactagacacagataaccgtgtcgtactaccaataaattca
ccagttcggataatcgtaacagcagcagatgtacttcactcgtgaacagtgccgagtctt
ggagtaaaaacagacgcaacccctggacgactaaatcaagtaagtttcacaatcaaccga
cca-ggattactatacggacaatgctcagagatttgtggggcaaaccacagatttatacc
gattgtaattgaaagagtatcaacaaaccaatttattaattgagtatcaaagat-aagag
aatcat-cagatgactgaaa------------
>C51
------------------------------------------------------------
------------------------------------------------------------
------------------------------------------------------------
-----------------attcattgcawtcccatcactacsactattatatttaatagac
gaaatccwtawcccagtaataaccctaaaaacaattggacatcaatgatattgaagttat
gaatactcagacttcacaaagcttgagtttgattcatatatggtacaacaagaagaccaa
ctaactaacacattccgattactagatacagataaccgtgtcgtactaccaataaattca
ccagttcggataatcgtaacagcagcagatgtacttcactcgtgaacagtgccgagtctt
ggagtaaaaacagacgcaacccctggacgactaaatcaagtaagtttcacaatcaaccga
cca-ggattactatacggacaatgctcagagatttgtggggcaaaccacagatttatacc
gattgtaattgaaagagtatcaacaaaccaatttattaattgagtatcaaagat-aagag
aatcat-cagatgactgaaagcaag-------
>C39
------------------------------------------------------------
------------------------------------------------------------
------------------------------------------------------------
------------------------------------------------------------
---------------------------------tttggacatcaatgatattgaagttat
gaatactcagacttcacaaagcttgagtttgattcatatatggtacaacaagaagaccaa
ctaactaacacattccgattactagatacagataaccgtgtcgtactaccaataaattca
scagttcggataatcgtaacagcagcagatgtacttcactcgtgaacagkgccgagtctt
ggagtaaaaacrgacgcaacccctggacgactaaatcaagtaagtttcacaatcaaccga
cca-ggattactatacggacaatgctcagagatttgtggggcaaaccacagatttatacc
gattgtaattgaaagagtatcaacraaccaatttattaattgagtatcaaagat-aagag
aatcat-cagatgactgaaagcaag-------
>E3
------------------------------------------------------------
-------------------------------------caawaatcagaattatccaaaac
aaacaaaccagccgattcatcctagaagggcaaataattgaaaccgtttgaacaattgca
ccagcaatcaksctagtattcattgcaatcccatcactacgactattatatttaatagac
gaaatccataacccagtaataaccctaaaaacaattggacatcaatgatattgaagttat
gaatactcagacttcacaaagcttgagtttgattcatatatggtacaacaagaagaccaa
ctaactaacacattccgattactagatacagataaccgtgtcgtactaccaataaattca
ccrgkksggakaatcgtaacagcagcagatgtacttcactcgtgaacagtgccgagtctt
ggagtaaaaacagacgcaacccctggacgactaaatcaagtaagtttcacaatcaaccga
cca-ggattactatacggacaatgctcagagatttgtggggcaaaccacagattcatacc
gattgtaattgaaagagtatcaacaaaccaatttattaattgagtatcaaagat-aagag
aatcat-caratgactgaaagcaag-------
>B70
------------------------------------------------------------
------------------------------------------------------------
-------ccrgccgattcatcctaraagggcaaataattgaaaccgtttgaacaattgca
ccagcaatcatcctagtattcattgcaatcccatcactacgactattatatttaatagac
gaaatccataacccagtaataaccctaaaaacaattggacatcaatgatattgaagttat
gaatactcagacttcacaaagcttgagtttgattcatatatggtacaacaagaagaccaa
ctaactaacacattccgattactagatacagataaccgtgtcgtactaccaataaattcr
ssagktcggataatcgtaacagcagcagatgtacttcactcgtgaacagtgccgagtctt
ggagtaaaaacagacgcaacccctggacgactaaatcaagtaagtttcacaatcaaccga
cca-ggaytactatacggacaatgctcagagatttgtggggcaaaccacagatttatacc
gatkgtaattgaargagtatcaacaaaccaatttattaattgagtatcaaagat-aagag
aa------------------------------
>B62
------------------------------------------------------------
-----------------------------------------------aattatccwwaac
aaacaaaccngccgattcatcctagaagggcaaataattgaaaccgtttgaacaattgca
ccagcaatcatcctagtattcattgcaatcccatcactacgactattatacttaatagac
gaaatccataacccagtaataaccctaaaaacagttggacatcaatgatattgaagttac
gaatattcagacttcacaaagcttgagtttgattcatatatagtacaacaagaagaccaa
ctaactaacacattccgattactagatacagataaccgtgtcgtactaccaataaattca
ccagttcggataatcgtaacagcagcagacgtactacactcgtgaacagtgccgagtctt
ggagtaaaaacagacgcaacccctggacgactaaatcaagtaagtttcacaatcaaccga
cca-ggattactatacggacaatgctcagagatttgtggggcaaatcacagatttatacc
gattgtaattgaaagagtatcaacaaaccaatttattaattgagtatcaaagat-aagag
aatcat-cagg---------------------
>B39
------------------------------------------------------------
------------------------------------------------------------
-------------------------------------------------------ttgcn
ccarcaatcatcctagtattcattgcaatcccatcactacgactattatacttaatagac
gaaatccataacccagtaataaccctaaaaacagttggacatcaatgatattgaagttac
gaatattcagacttcacaaagcttgagtttgattcatatatagtacaacaagaagaccaa
ctaactaacacattccgattactagatacagataaccgtgtcgtactaccaataaattca
ccagtkcggataatcgtaacagcagcagacgtactacactcgtgaacagtgccgagtctt
ggagtaaaaacagacgcaacccctggacgactaaatcaagtaagtttcacaatcaaccga
cca-ggattactatacggacaatgctcagagatttgtggggcaaatcacagatttatacc
gattgtaattgaaagagtatcaacaaaccaatttattaattgagtatcaaagat-aagag
aatcat-crg----------------------
>B97
------------------------------------------------------------
------------------------------------------------------------
-aacaaaccagccgattcatccwaraaggacaaataattgaaaccgtttgaacaattgca
ccagcaatcatcctagtattcattgcaatcccatcactacgactattatacttaatagac
gaaatccataacccagtaataaccctaaaaacagttggacatcaatgatattgaagttac
gaatattcagacttcacaaagcttgagtttgattcatatatagtacaacaagaagaccaa
ctaactaacacattccgattactagatacagataaccgtgtcgtactaccaataaattca
ccagttcggataatcgtaacagcagcagacgtactacactcgtgaacagtgccgagtctt
ggagtaaaaacagacgcaacccctggacgactaaatcaagtaagtttcacaatcaaccga
cca-ggattactatacggacaatgctcagagatttgtggggcaaatcacagatttatacc
gattgtaattgaaagagtatcaacaaaccaatttattaattgagtatcaaagat-aagag
aatcat-c------------------------
>E6
------------------------------------------------------------
-------------------------cagtactttacacaataatcagaattatccaaaac
aaacaaaccagccgattcatcctagaagggcaaataattgaaaccgtttgaacaattgca
ccagcaatcatcctagtattcattgcaatcccatcactacgactattatacttaatagac
gaaatccataacccagtaataaccctaaaaacagttggacatcaatgatattgaagttac
gaatattcagacttcacaaagcttgagtttgattcatatatagtacaacaagaagaccaa
ctaactaacacattccgattactagatacagataaccgtgtcgtactaccaataaattca
ccagttcggataatcgtaacagcagcagacgtactacactcgtgaacagtgccgagtctt
ggagtaaaaacagacgcaacccctggacgactaaatcaagtaagtttcacaatcaaccga
cca-ggattactatacggacaatgctcagagatttgtggggcaaatcacagatttatacc
gattgtaattgaaagagtatcaacaaaccaatttattaattgagtatcaaagat-aagag
aatcat-carssgactgaaagcaag-------
>E12
------------------------------------------------------------
-----------------------------------------------aattatccaaaac
aaacaaaccagccgattcatcctagaagggcaaataattgaaaccgtttgaacaattgca
ccagcaatcatcctagtattcattgcaatcccatcactacgactattatacttaatagac
gaaatccataacccagtaataaccctaaaaacagttggacatcaatgatattgaagttac
gaatattcagacttcacaaagcttgagtttgattcatatatagtacaacaagaagaccaa
ctaactaacacattccgattactagatacagataaccgtgtcgtactaccaataaattca
ccrgkksggataatcgtaacagcagcagacgtactacactcgtgaacagtgccgagtctt
ggagtaaaaacagacgcaacccctggacgactaaatcaagtaagtttcacaatcaaccga
cca-ggattactatacggacaatgctcagagatttgtggggcaaatcacagatttatacc
gattgtaattgaaagagtatcaacaaaccaatttattaattgagtatcaaagat-aagag
aatcat-cagatgactgaaagcaag-------
>B35
------------------------------------------------------------
---------------------------------------------------------aac
aaacaaaccagccgattcatcctaraagggcaaataattgaaaccgtttgaacaattgca
ccagcaatcatcctagtattcattgcaatcccatcactacgactattatacttaatagac
gaaatccataacccagtaataaccctaaaaacagttggacatcaatgatattgaagttac
gaatattcagacttcacaaagcttgagtttgattcatatatagtacaacaagaagaccaa
ctaactaacacattccgattactagatacagataaccgtgtcgtactaccaataaattca
ccagttcggataatcgtaacagcagcagacgtactacactcgtgaacagtgccgagtctt
ggagtaaaaacagacgcaacccctggacgactaaatcaagtaagtttcacaatcaaccga
cca-ggattactatacggacaatgctcagagatttgtggggcaaatcacagatttatacc
gattgtaattgaaagagtatcaacaaaccaatttattaattgagtatcaaagat-aagag
aatcat-cagatgactgaaagcaa--------
>B37
------------------------------------------------------------
------------------------------------------------------------
-------------------------------aaataattgaaaccgtttgaacaattgca
ccagcaatcatcctagtattcattgcaatcccatcactacgactattatacttaatagac
gaaatccataacccagtaataaccctaaaaacagttggacatcaatgatattgaagttac
gaatattcagacttcacaaagcttgagtttgattcatatatagtacaacaagaagaccaa
ctaactaacacattccgattactagatacagataaccgtgtcgtactaccaataaattca
ccagttcggataatcgtaacagcagcagacgtactacactcgtgaacagtgccgagtctt
ggagtaaaaacagacgcaacccctggacgactaaatcaagtaagtttcacaatcaaccga
cca-ggattactatacggacaatgctcagagatttgtggggcaaatcacagatttatacc
gattgtaattgaaagagtatcaacaaaccaatttattaattgagtatcaaagat-aagag
aatcat-cagatgactgaaagcaa--------
>B38
------------------------------------------------------------
------------------------------------------------------------
------------------------------------------------------------
------------------------------------------------------------
-------ataacccagtaataaccctaaaaacagttggacatcaatgatattgaagttac
gaatattcagacttcacaaagcttgagtttgattcatatatagtacaacaagaagaccaa
ctaactaacacattccgattactagatacagataaccgtgtcgtactaccaataaattca
ccagttcggataatcgtaacagcagcagacgtactacactcgtgaacagtgccgagtctt
ggagtaaaaacagacgcaacccctggacgactaaatcaagtaagtttcacaatcaaccga
cca-ggattactatacggacaatgctcagagatttgtggggcaaatcacagatttatacc
gattgtaattgaaagagtatcaacaaaccaatttattaattgagtatcaaagat-aagag
aatcat-cagatgactgaaa------------
>B48
------------------------------------------------------------
------------------------------------------------------------
--acaarccagccgattcatcctaraagggcaaataattgaaaccgtttgaacaattgca
ccagcaatcatcctagtattcattgcaatcccatcactacgactattatacttaatagac
gaaatccataacccagtaataaccctaaaaacagttggacatcaatgatattgaagttac
gaatattcagacttcacaaagcttgagtttgattcatatatagtacaacaagaagaccaa
ctaactaacacattccgattactagatacagataaccgtgtcgtactaccaataaattca
ccagttcggataatcgtaacagcagcagacgtactacactcgtgaacagtgccgagtctt
ggagtaaaaacagacgcaacccctggacgactaaatcaagtaagtttcacaatcaaccga
cca-ggattactatacggacaatgctcagagatttgtggggcaaatcacagatttatacc
gattgtaattgaaagagtatcaacaaaccaatttattaattgagtatcaaagat-aagag
aatcat-cagatgactgaaagcaa--------
>B66
------------------------------------------------------------
-------------------------cagtactttacacaataatcagaattatccaaaac
aaacaaaccagccgattcatcctagaagggcaaataattgaaaccgtttgaacaattgca
ccagcaatcatcctagtattcattgcaatcccatcactacgactattatacttaatagac
gaaatccataacccagtaataaccctaaaaacagttggacatcaatgatattgaagttac
gaatattcagacttcacaaagcttgagtttgattcatatatagtacaacaagaagaccaa
ctaactaacacattccgattactagatacagataaccgtgtcgtactaccaataaattca
ccagttcggataatcgtaacagcagcagacgtactacactcgtgaacagtgccgagtctt
ggagtaaaaacagacgcaacccctggacgactaaatcaagtaagtttcacaatcaaccga
cca-ggattactatacggacaatgctcagagatttgtggggcaaatcacagatttatacc
gattgtaattgaaagagtatcaacaaaccaatttattaattgagtatcaaagat-aagag
aatcat-cagatgactgaaagcaa--------
>B47
------------------------------------------------------------
------------------------------------------------------------
------accagccgattcatcctagaagggcaaataattgaaaccgtttgaacaattgca
ccagcaatcatcctagtattcattgcaatcccatcactacgactattatacttaatagac
gaaatccataacccagtaataaccctaaaaacagttggacatcaatgatattgaagttac
gaatattcagacttcacaaagcttgagtttgattcatatatagtacaacaagaagaccaa
ctaactaacacattccgattactagatacagataaccgtgtcgtactaccaataaattca
ccagttcggataatcgtaacagcagcagacgtactacactcgtgaacagtgccgagtctt
ggagtaaaaacagacgcaacccctggacgactaaatcaagtaagtttcacaatcaaccga
cca-ggattactatacggacaatgctcagagatttgtggggcaaatcacagatttatacc
gattgtaattgaaagagtatcaacaaaccaatttattaattgagtatcaaagat-aagag
aatcat-cagatgactgaaagcaag-------
>E25
------------------------------------------------------------
--------------------------agtactttacacaataatcaraattatccaaaac
aaacaaaccagccgattcatcctagaagggcaaataattgaaaccgtttgaacaattgca
ccagcaatcatcctagtattcattgcaatcccatcactacgactattatacttaatagac
gaaatccataacccagtaataaccctaaaaacagttggacatcaatgatattgaagttac
gaatattcagacttcacaaagcttgagtttgattcatatatagtacaacaagaagaccaa
ctaactaacacattccgattactagatacagataaccgtgtcgtactaccaataaattca
ccagttcggataatcgtaacagcagcagacgtactacactcgtgaacagtgccgagtctt
ggagtaaaaacagacgcaacccctggacgactaaatcaagtaagtttcacaatcaaccga
cca-ggattactatacggacaatgctcagagatttgtggggcaaatcacagatttatacc
gattgtaattgaaagagtatcaacaaaccaatttattaattgagtatcaaagat-aagag
aatcat-cagatgactgaaagcaag-------
>B49
------------------------------------------------------------
-----------------------------------------aatcagaattatccaaaac
aaacaaaccagccgattcatcctagaaggacaaataattgaaaccgtttgaacaattgca
ccagcaatcatcctagtattcattgcaatcccatcactacgactattatacttaatagac
gaaatccataacccagtaataaccctaaaaacagttggacatcaatgatattgaagttac
gaatattcagacttcacaaagcttgagtttgattcatatatagtacaacaagaagaccaa
ctaactaacacattccgattactagatacagataaccgtgtcgtactaccaataaattca
ccagttcggataatcgtaacagcagcagacgtactacactcgtgaacagtgccgagtctt
ggagtaaaaacagacgcaacccctggacgactaaatcaagtaagtttcacaatcaaccga
cca-ggattactatacggacaatgctcagagatttgtggggcaaatcacagatttatacc
gattgtaattgaaagagtatcaacaaaccaatttattaattgagtatcaaagat-aagag
aatcat-cagatga------------------
>B88
------------------------------------------------------------
------------------------gcngtactttacacaataatcagaattatccaaaac
aaacaaaccagccgattcatcctagaaggacaaataattgaaaccgtttgaacaattgca
ccagcaatcatcctagtattcattgcaatcccatcactacgactattatacttaatagac
gaaatccataacccagtaataaccctaaaaacagttggacatcaatgatattgaagttac
gaatattcagacttcacaaagcttgagtttgattcatatatagtacaacaagaagaccaa
ctaactaacacattccgattactagatacagataaccgtgtcgtactaccaataaattca
ccagttcggataatcgtaacagcagcagacgtactacactcgtgaacagtgccgagtctt
ggagtaaaaacagacgcaacccctggacgactaaatcaagtaagtttcacaatcaaccga
cca-ggattactatacggacaatgctcagagatttgtggggcaaatcacagatttatacc
gattgtaattgaaagagtatcaacaaaccaatttattaattgagtatcaaagat-aagag
aatcat-cagatgactgaaagcaa--------
>B122
------------------------------------------------------------
-----------------------------actttacacaataatcagaattatccaaaac
aaacaaaccagccgattcatcctagaaggacaaataattgaaaccgtttgaacaattgca
ccagcaatcatcctagtattcattgcaatcccatcactacgactattatacttaatagac
gaaatccataacccagtaataaccctaaaaacagttggacatcaatgatattgaagttac
gaatattcagacttcacaaagcttgagtttgattcatatatagtacaacaagaagaccaa
ctaactaacacattccgattactagatacagataaccgtgtcgtactaccaataaattca
ccagttcggataatcgtaacagcagcagacgtactacactcgtgaacagtgccgagtctt
ggagtaaaaacagacgcaacccctggacgactaaatcaagtaagtttcacaatcaaccga
cca-ggattactatacggacaatgctcagagatttgtggggcaaatcacagatttatacc
gattgtaattgaaagagtatcaacaaaccaatttattaattgagtatcaaagat-aagag
aatcat-cagatgactgaaagcaag-------
>B46
------------------------------------------------------------
------------------------------------------------------------
------------------------------------------------------------
----caatcatccwagtattcattgcaatcccatcactacgactattatacttaatagac
gaaatccataacccagtaataaccctaaaaacagttggacatcaatgatattgaagttac
gaatattcagacttcacaaagcttgagtttgattcatatatagtacaacaagaagaccaa
ctaactaacacattccgattactagatacagataaccgtgtcgtactaccaataaattca
ccagttcggataatcgtaacagcagcagacgtactacactcgtgaacagtgccgagtctt
ggagtaaaaacagacgcaacccctggacgactaaatcaagtaagtttcacaatcaaccga
cca-ggattactatacggacaatgctcagagatttgtggggcaaatcacagatttatacc
gattgtaattgaaagagtatcaacaaaccaatttattaattgagtatcaaagat-aagag
aatcat-cagatgactgaaagca---------
>B117
------------------------------------------------------------
------------------------------------------------------------
------accagccgattcatcctagaagggcaaataattgaaaccgtttgaacnattgca
ccagcaatcatcctagtattcattgcaatcccatcactacgactattatacttaatagac
gaaatccataacccagtaataaccctaaaaacagttggacatcaatgatattgaagttac
gaatattcagacttcacaaagcttgagtttgattcatatatagtacaacaagaagaccaa
ctaactaacacattccgattactagatacagataaccgtgtcgtactaccaataaattca
ccagttcggataatcgtaacagcagcagacgtactacactcgtgaacagtgccgagtctt
ggagtaaaaacagacgcaacccctggacgactaaatcaagtaagtttcacaatcaaccga
cca-ggattactatacggacaatgctcagagatttgtggggcaaatcacagatttatacc
gattgtaattgaaagagtatcaacaaaccaatttattaattgagtatcaaagat-aagag
aatcat-cagatgactgaaagcrag-------
>C32
------------------------------------------------------------
------------------------------------------------------------
------accagccgattcatcctaraagggcaaataattgaaaccgtttgaacaattgca
ccagcaatcatcctagwattcattgcaatcccatcactacgactattatacttaatagac
gaaatccataacccagtaataaccctaaaaacagttggacatcaatgatattgaagttac
gaatattcagacttcacaaagcttgagtttgattcatatatagtacaacaagaagaccaa
ctaactaacacattccgattactagatacagataaccgtgtcgtactaccaataaattca
ccagttcggataatcgtaacagcagcagacgtactacactcgtgaacagtgccgagtctt
ggagtaaaaacagacgcaacccctggacgactaaatcaagtaagtttcacaatcaaccga
cca-ggattactatacggacaatgctcagagatttgtggggcaaatcacagatttatacc
gattgtaattgaaagagtatcaacaaaccaatttattaattgagtatcaaagat-aagag
aatcat-cagatgactgaaagcaag-------
>C86
------------------------------------------------------------
------------------------------------------------------------
------------------------------------------------------------
--------------------------wwtcccatcnctacgactattatacttaatagac
gaaatccataacccagtaataaccctaaaaacagttggacatcaatgatattgaagttac
gaatattcagacttcacaaagcttgagtttgattcatatatagtacaacaagaagaccaa
ctaactaacacattccgattactagatacagataaccgtgtcgtactaccaataaattca
ccagttcggataatcgtaacagcagcagacgtactacactcgtgaacagtgccgagtctt
ggagtaaaaacagacgcaacccctggacgactaaatcaagtaagtttcacaatcaaccga
cca-ggattactatacggacaatgctcagagatttgtggggcaaatcacagatttatacc
gattgtaattgaaagagtatcaacaaaccaatttattaattgagtatcaaagat-aagag
aatcat-cagatgactgaaa------------
>D30
------------------------------------------------------------
------------------------------------------------------------
------------------------------------------------------------
----------------wattcattgcawtcccatcactacgactattatacttaatarac
gaaatccataacccagtaataaccctaaaaacagttggacatcaatgatattgaagttac
gaatattcagacttcacaaagcttgagtttgattcatatatagtacaacaagaagaccaa
ctaactaacacattccgattactagatacagataaccgtgtcgtactaccaataaattcr
ccagttcggataatcgtaacagcagcagacgtactacactcgtgaacagtgccgagtctt
ggagtaaaaacagacgcaacccctggacgactaaatcaagtaagtttcacaatcaaccga
cca-ggattactatacggacaatgctcagagatttgtggggcaaatcacagatttatacc
gattgtaattgaaagagtatcaacaaaccaatttattaattgagtatcaaagat-aagag
aatcat-cagatgactgaaagc----------
>D61
------------------------------------------------------------
------------------------------------------------------------
------------------------------------------------------------
-----------------attcattgcawtcccatcactacgactattatacttaatarac
gaaatccataacccagtaataaccctaaaaacagttggacatcaatgatattgaagttac
gaatattcagacttcacaaagcttgagtttgattcatatatagtacaacaagaagaccaa
ctaactaacacattccgattactagatacagataaccgtgtcgtactaccaataaattcr
ccagttcggataatcgtaacagcagcagacgtactacactcgtgaacagkgccgagtctt
ggagtaaaaacagacgcaacccctggacgactaaatcaagtaagtttcacaatcaaccga
cca-ggattactatacggacaatgctcagagatttgtggggcaaatcacaratttatacc
gattgtaattgaaagagtatcaacaaaccaatttattaattgagtatcaaagat-aagag
aatcat-cagatgactgaaa------------
>E1
------------------------------------------------------------
-------------------------cagtactttacacaataatcagaattatccaaaac
aaacaaaccagccgattcatcctagaagggcaaataattgaaaccgtttgaacaattgca
ccagcaatcatcctantattcattgcaatcccatcactacgactattatacttaatagac
gaaatccataacccagtaataaccctaaaaacagttggacatcaatgatattgaagttac
gaatattcagacttcacaaagcttgagtttgattcatatatagtacaacaagaagaccaa
ctaactaacacattccgattactagatacagataaccgtgtcgtactaccaataaattca
ccagttcggataatcgtaacagcagcagacgtactacactcgtgaacagkgccgagtctt
ggagtaaaaacagacgcaacccctggacgactaaatcaagtaagtttcacaatcaaccga
cca-ggattactatacggacaatgctcagagatttgtggggcaaatcacagatttatacc
gattgtaattgaaagagtatcaacaaaccaatttattaattgagtatcaaagat-aagag
aatcat-cagatgactgaaagcaag-------
>C34
------------------------------------------------------------
------------------------------------------------------------
-----------------------------------------------ttgaacaattgcn
ccagcaatcatccwarwattcattgcaatcccatcactacgactattatacttaawagac
gaaatccataacccagtaataaccctaaaaacagttggacatcaatgatattgaagttac
gaatattcagacttcacaaagcttgagtttgattcatatatagtacaacaagaagaccaa
ctaactaacacattccgattactagatacagataaccgtgtcgtactaccaataaattca
ccagttcggataatcgtaacagcagcagacgtactacactcgtgaacagtgccgagtctt
ggagtaaaaacagacgcaacccctggacgactaartsaagtaagtttcacaatcaaccga
cca-ggattactatacggacaatgctcagagatttgtggggcaaatcacagatttatacc
gattgtaattgaaagagtatcaacaaaccaatttattaattgagtatcaaagat-aagag
aatcat-cagatgactgaaagcaag-------
>C84
------------------------------------------------------------
------------------------------------------------------------
------------------------------------------------------------
---------------------------atcccatcnctacsactattatacttaatagac
gaaatccwtaacccagtaataaccctaaaaacagttggacatcaatgatattgaagttac
gaatattcagacttcacaaagcttgagtttgattcwtatatagtacaacaagaagaccaa
ctaactaacacattccgattactagatacagataaccgtgtcgtactaccaataaattca
ccagttcggataatcgtaacagcagcagacgtactacactcgtgaacagtgccgagtctt
ggagtaaaaacagacgcaacccctggacgactaaatcaagtaagtttcacaatcaaccga
cca-ggattactatacggacaatgctcagagatttgtggggcaaatcacagatttatacc
gattgtaattgaaagagtatcaacaaaccaatttattaattgagtatcaaagat-aagag
aatcat-cagatgactga--------------
>D56
------------------------------------------------------------
------------------------------------------------------------
------------------------------------------------------------
-----------------attcattgyaatcccatcactacgactattatacttaatagac
gaaatccataacccagtaataaccctaaaaacagttggacatcaatgatattgaagttac
gaatattcagacttcacaaagcttgagtttgattcatatatagtacaacaagaagaccaa
ctaactaacacattccgattactagatacagataaccgtgtcgwactaccaataaattcr
ccagktcggataatcgtaacagcrgcagacgtactacactcgtgaacagtgccgagtctt
gragtaaaaacagacgcaacccctggacgactaaatcaagtaagtttcacaatcaaccga
cca-ggattactatacggacaatgctcagagatttgtggggcaaatcacagatttatacc
gattgtaattgaaagagtatcaacaaaccaatttattaattgagtatcaaagat-aagag
aatcat-caga---------------------
>C82
------------------------------------------------------------
------------------------------------------------------------
-------------------------------aaatawttgawaccgtttgaacaattgca
ccagcaatcatccwagwattcattgcaatcccatcactacgactattatacttaatarac
gaaatccataacccagtaataaccctaaaaacagttggacatcaatgatattgaagttac
gaatattcagacttcacaaagcttgagtttgattcatatatagtacaacaagaagaccaa
ctaactaacacattccgattactagatacagataaccgtgtcgtactaccaataaattca
ccagttcggataatcgtaacagcagcagacgtactacactcgtgaacagtgccgagtctt
ggagtaaaaacagacgcaacccctggacgactaaatcaagtaagtttcacaatcaaccga
cca-ggattactatacggacaatgctcagagatttgtggggcaaatcacagatttatacc
gattgtaattgaaagagtatcaacaaaccaatttattaattgagtatcaaagat-aagag
aatcat-caggtggctaaag------------
>D36
------------------------------------------------------------
-------------------------cagtactttacacaataatcagaattatccaaaac
aaacaaaccagccgattcatcctagaagggcaaataattgaaaccgtttgaacaattgca
ccagsrrkcatcctagtattcattgcaatcccatcactacgactattatacttaatagac
gaaatccataacccagtaataaccctaaaaacagttggacatcaatgatattgaagttac
gaatattcagacttcacaaagcttgagtttgattcatatatagtacaacaagaagaccaa
ctaactaacacattccgattactagatacagataaccgtgtcgtactaccaataaattsr
ssrgttcggataatcgtaacagcagcagacgtactacactcgtgaacagtgccgagtctt
ggagtaaaaacagacgcaacccctggacgactaaatcaagtargtttcacaatcaaccga
cca-ggattactatacggacaatgctcagagatttgtggggcaaatcacagatttatacc
gattgtaattgaaagagtatcaacaaaccaatttattaattgagtatcaaagat-aagag
aatcat-cagatgactgaaagcaag-------
>B181
------------------------------------------------------------
------------------------------------------------------------
------------------------------------------------------------
------------------------------------------------------------
-------------------taaccctaaaaacagttggacatcaatgatattgaagttac
gaatattcagacttcacaaagcttgagtttgattcatatatattacaacaagaagaccna
ctaactawcacattccgattactagatacagataaccgtgtcgtactaccaataaattcr
ccagttcggataatcgyaacagcagcagacgtactacactcgtgaacagtgccgagtctt
gragtaaaaacagacgcaacccctggacgactaaatcaagtaagtttcacaatcaaccga
cca-ggattactatacggacaatgctcrgagatttgtggggcaaatcacaratttatacc
gattgtaattg-------------------------------------------------
--------------------------------
>C36
------------------------------------------------------------
------------------------------------------------------------
------------------------------------------------------------
-----ratcatcctagtattcattgcaatcccatcactacgactattatacttaatagac
gaaatccataacccagtaataaccctaaaaacagttggacatcaatgatattgaagttac
gaatattcagacttcacaaagcttgagtttgattcatatatagtacaacaagaagaccaa
ctaactaacacattccgattactagatacagataaccgtgtcgtactaccaataaattca
ccrgttcggataatcgtaacagcagcagacgtactacactcgtgaacagkgccgagtctt
ggagtaaaaacagacgcaacccctggacgactaaatcaagtaagtttcacaatcaaccga
cca-ggattactatacggacaatgctcagagatttgtggggcaaatcacagatttatacc
gattgtaattgaaagagtatcaacaaaccaatttattaattgagtatcaaagat-aagag
aatcatccaratgactgaaagcaa--------
>D14
------------------------------------------------------------
------------------------------------------------------------
------------------------------------------------------------
--------------agtattcattgcaatcccatcactacgactattatacttaawagac
gaaatccataacccagtaataaccctaaaaacagttggacatcaatgatattgaagttac
gaatattcagacttcacaaagcttgagtttgattcatatatagtacaacaagaagaccaa
ctaactaacacattccgattactaratacagataaccgtgtcgtactaccaataaattca
ccagktcggataatcgtaacagcagcagacgtactacactcgtgaacagtgccgagtctt
ggagtaaaaacagacgcaacccctggacgactaaatcaagtaagtttcacaatcanccga
cca-ggattactatacggacaatgctcagagatttgtggggcaaatcacagatttatacc
gattgtaattgaaagagtatcaacnaaccaatttattaattgagwac-------------
-atcg---------------------------
>D34
------------------------------------------------------------
------------------------------------------------------------
------------------------------------------------------------
------------------------------------------------------------
---------------------------------------------kgatattgaagttat
gaatactcagacttcacaaagcttgrgtttgattcakatrkggtacarcargargaccar
ctaackaacacattccgattactagatacagataacsgkgtcgtactaccaataaattcr
scrgttsggataatcgtaacagcrgcagatgtacttcactcgtgaacagkgcsgagtctk
ggagtaaaaacagacgcaacccctggacgactaaatcaagtargtttcacaatcarccga
cca-ggattactatacggacaatgctcagagatktgtggggcaaaccacagatttatacc
gattgtrattgaaagagtakcaacaaaccaatttattaatkgagtatcaaagat-aa---
--------------------------------
>B128
------------------------------------------------------------
------------------------gcngtactttacacaataatcagaattatccaaaac
aaacaaaccagccgattcatcctagaaggacaaataattgaaaccgtttgaacaattgca
ccagcaatcatcctagtattcattgcaatcccatcactacgactattatacttaatagac
gaaatccataacccagtaataaccctaaaaacagttggacatcaatg-tattgaagttac
gaatattcagacttcacaaagcttgagtttgattcatatatagtacaacaaga-gaccaa
ctaactaac-cattccgattactagatacagataaccgtgtcgtactaccaataaattca
ccagttcggataatcgtaacagcagcagacgtacta-actcgtgaacagtgccgagtctt
ggagtaaaaacagacgca--ccctggacgactaaatcaagtaagtttcacaatcaaccga
cca-ggattactatacgg--catgctcagagatttgtggggcaaatcacagatttatacc
gattgtaattgaaagagtatcaacaaaccaatttattaattgagtatcaaagat-aagag
aatcat-cagatgactgaaagc----------
>B36
------------------------------------------------------------
-------------------------------tttacacaawaatcaraattatccwaaac
aaacaaaccrgccgattcatcctagaagggcaaataattgaaaccgtttgaacaattgca
ccagcaatcatcctagtattcattgcaatcccatcactacgactattatacttaatagac
gaaatccataacccagtaataaccctaaaaacagttggacatcaatgatattgaagttac
gaatattcaracttcacaaagcttgagtttgattcatata--------------------
------------------------------------------------------------
------------------------------------------------------------
------------------------------------------------------------
------------------------------------------------------------
------------------------------------------------------------
--------------------------------
>A21
------------------------------------------------------------
------------------------------------------------------------
------------------------------------------------------------
------------------------------------------------------------
--------------------------------------------------ttgaagctat
gagtattcngacttcacaaaacttgagtttgactcatacatagtacagcaagaagatcaa
ctagcaagcacattccgactactagatacngataatcgtattgtactaccnataaattca
ccaattcggataatcgtaacagcagcagacgtattgcactcgtgaacagtaccaagcctt
ggggtaaaaacagatgcaasacctggrcgacttaaccaagtaasatttacnatcnaccga
cca-ggattattatatggacnatgctcnkagatttgtggascaaatcacagatttatacc
aattgtaatcgaaagagtatcaacaaac--------------------------------
--------------------------------
>A69
------------------------------------------------------------
------------------------------------------------------------
------------------------------------------------------------
------------------------------------------------------------
-------ataatccagtaataaccctaaaaacagttggacaccaatgatattgaagctat
gagtattcagacttcacaaaacttgagtttgactcatacatagtacagcaagaagatcaa
ctarcaagcacattccgactactagatacagataatcgtattgtactaccaataaattca
ccaattcggataatcgkaacagcagcagacgtattgcactcgtgaacagtaccaagcctt
ggggtaaaaacagatgcaacacctgggcgacttaaccaagtaagatttacaatcaaccga
cca-ggattattatatggacaatgctcagagatttgtggagcaaatcacagatttatacc
aattgtaatcgaaagagtatcaacaaaccaattcattaactgagtatcaaa-at-aagag
aatcat-cagatgactgaaagcaag-------
>A111
------------------------------------------------------------
------------------------------------------------------------
------------------------------------------------------------
------------------------------------------------------------
-------ataatccagtaataaccctaaaaacagttggacaccnatgatattgaagctat
gagtattcngacttcncaaaacttgagtttgactcatacatagtacagcaagaaaatcaa
ctagcaagcacattccgactactagatanagataaycgtattgtactaccaataaattcn
ccaattcgg---------------------------------------------------
------------------------------------------------------------
------------------------------------------------------------
------------------------------------------------------------
--------------------------------
>A140
------------------------------------------------------------
------------------------------------------------------------
------------------------------------------------------------
------------------------------------------------------------
-------ataatccagtaataaccctaaaaacagttggacaccaatgatattgaagctat
gagtattcagacttcacaaaacttgagtttgactcatacatagtacagcaagaagawcaa
ctagcaagcacattccgactactagatacagataatcgtattgtactaccaataaattca
ccaattcggataatcgtaacagcagcagangtattgcactcgtgaacagtaccaagcctt
ggggtaaaaacagatgcaacacctgggcgacttaaccaagtaagatttacaatcaaccga
cca-ggattattatatggacaatgctcagagatttgtggagcaaatcacagatttatacc
aattgtaatcgaaagagtatcaacaaaccaattcattaactgagtatcaaagat-aagag
aatcat-cagatgactgaaagcaag-------
>A68
------------------------------------------------------------
------------------------------------------------------------
------------------------------------------------------------
------------------------------------------------------------
-------ataatccagtaataaccctaaaaacagktggacaccaatgatattgaagctat
gagtattcngacttcacaaaacttgagtttgactcatacatagtacagcaagaagatcaa
ctagcaagcacattccgactactagatacagataatcgtattgkactaccaataaattca
ccarttsggataawcgtaacagcagcagacgtattgcactcgtgaacagtaccaagcctt
ggggtaaaaacagatgcaacacctgggcgacttaaccaagtaagatttacaatcaaccga
cca-ggattattatatggacaatgctcagagatttgtggagcaaatcacagatttatacc
aattgtaatcgaaagagtatcaa-------------------------------------
--------------------------------
>A114
------------------------------------------------------------
------------------------------------------------------------
------------------------------------------------------------
------------------------------------------------------------
-------ataatccagkaataaccctaaaaacagttggacaccaatgatattgaagctat
gagtattcagacttcacaaaacttgagtttgactcatacatagtacagcaagaagawcaa
ctarcaagcacattccgactacyagatacagataatcgtattgtactaccaataaattca
ssrrttcggataatcgtaacagcagcagacgtattgcactcgtgaacagtaccaagcctt
ggggtaaaaacagatgcaacacctgggcgacttaaccaagtaagatttacratcnaccga
cca-ggattattatatggacaatgctcaragatttgtggagcaaatcacagatttatacc
aattgtaatcgaaagagta-----------------------------------------
--------------------------------
>A84
------------------------------------------------------------
------------------------------------------------------------
------------------------------------------------------------
------------------------------------------------------------
-------ataatccagtaataaccctaaaaacagktggacaccaatgrtattgaagctat
gagtattcngacttcncaaaacttgrgtttgactcatanatagtanagcaagaagatcaa
ctarcaagcacattccgactacyaratacagataatcgkattgkactaccaataaattca
ccaattcggataatcgkaacagcagcagangtattgcactcgtgaacagtaccaagcctt
ggggtaaaaacagatgcaacacctgggcgacttaaccaagtaagatttacaatcaaccga
cca-ggattattatatggacaatgctcaragatttgtggagcaaatcacagatttatasc
aattgtaatcgaaagagtatcaacaaaccaattcattaactgagtatcaaarat-aagag
aa------------------------------
>A74
------------------------------------------------------------
------------------------------------------------------------
------------------------------------------------------------
------------------------------------------------------------
-------ataatccagtaataaccctaaaaacagttggacaccaatgrtattgaagctat
gagtattcagacttcacaaaacttgagtttgactcatacatagtacagsaagaagatcaa
ctagcaagcacattccgactactagatacagataatcgtattgkactaccaataaattca
ccarktcggataatcgkaacagsagcagacgtattgcactcgtgaacagtaccaagcctt
ggggtaaaaacagatgcaacacctgggcgacttaaccaagtaagatttacaatcarccgr
csa-ggattattatatggacaatgctcagagatttgtggagcaaatcacagatttatrsc
aattgtaatcgaaagagtatcaacaaaccaattyattaactgagtatcaaagat-aagag
aatcat-cagatgactgaaagcaag-------
>A80
------------------------------------------------------------
------------------------------------------------------------
------------------------------------------------------------
------------------------------------------------------------
-------ataatccagtaataaccctaaaaacagttggacaccaatgrtattgaagctat
gagtattcngacttcncaaaacttgrgtttgantcatanatagtacagcaagaagawcaa
ctarcnagcacattccgactactaratacagataatcgtattgkactaccaataaattca
ccaattcggawaatcgtaacagcagcagangtattgcactcgtgaacagtaccaagsctt
ggggtaaaaacagatgcaacacctgggcgacttaaccaagtaagawttacaatcaaccga
cca-ggattattatatggacaatgstcaragatttgtggagcaaatcacagatttatasc
aattgkaatcgaaagagtatcaacaaaccaattyattaactgrgtatcaaarat-aagag
aatcat-cagatgactgaaagcaag-------
>A94
------------------------------------------------------------
------------------------------------------------------------
------------------------------------------------------------
------------------------------------------------------------
-------ataatccagtaataaccctaaaaacagttggacaccaatgrtattgaagctat
gagtattcngacttcacaaaacttgrgtttgantcatanatarkanagcaagaarawcaa
ctarcaagcacattccgactactaratacagataatcgtattgkactaccaataaattca
cc----------------------------------------------------------
------------------------------------------------------------
------------------------------------------------------------
------------------------------------------------------------
--------------------------------
>A96
------------------------------------------------------------
------------------------------------------------------------
------------------------------------------------------------
------------------------------------------------------------
-------ataatccagtaataaccctaaaaacagttggacaccaatgatattgaagctat
gagtattcngacttcacaaaacttgrgtttgactcatacatagtacagcaagaagatcaa
ctagcaagcacattccgactactagatacagataatcgyattgtactaccaataaattcr
ccarkkcggataatcgtaacagcagcagacgtattgcactcgtgaacagtaccaagcctt
ggggtaaaaacagatgcaacacctgggcgacttaaccaagtaagatttacaatcaaccga
ccagggattattatatgggcaatgctcagagatttgkggagcaaatcacagatttatacc
aattgtaatcgaaagagtatcaacaaaccaattcattaactgagtatcaaagat-aagag
aatcnt-caratg-------------------
>A9
------------------------------------------------------------
------------------------gcagtactttatacaataatcagaattatccaaaan
aaacaaaccagccgattcatcctaraaggrcaaataattgaaactatttgaacaattgsn
ccagcnattatcttartawttattgsnatcccntccctgcgawtattatacctaatarat
gaaattcataatccagkaataaccctaaaaacagttggacaccaatgatattgaagcwat
gagtattcagacttcncaaaacttgrgtttgactcntacatagtacagcaagaagawcaa
ctarcaagcacattccgantactaratanagataatcgtattgkactaccaataaattcn
ccaattcggataatcgtaacagcagcagangtattgcactcgtgaacagtaccaagcctt
ggggtaaaaacagatgcaacacctgggcgacttaaccaagtaagatttacaatcaaccga
cca-ggattattatatggacaatgstcagagatttgtggagcaaatcacagatttatacc
aattgtaatcgaaagagtatcaacaaaccaattcattaactgagtatcaaagat-aagag
aatcat-cagatgactgaa-------------
>A8
------------------------------------------------------------
------------------------gcagtactttatacaataatcnraattatccaaaac
aaacnaaccagccgattcntcctaraagganaaataattgaaactatttgaacaattgsn
ccnrcnattatcttartawttattgsnatcccntccctgcgawtawtawacctaawaraw
gaaattcataatccagtaataaccctaaaaacagttggacnccaatgawattgaagcwat
gartattcngacttcncaaaacttgrgtttgactcntacatartacagcaagaarawcaa
ctarcaagcacattccgactactarawacagataatcgtattgkactaccaataaattcn
ccaattcsgawaatcstaacagcngcagangtattgcactcgtgaacagtaccnagcctt
gggrtaaaaacagatgcaacacctgggcganttaaccaagtaagatttacaatcnaccga
cca-ggattattawatggacaatgctcagagatttgtggarcaaawcacagatttatasc
aattgkaatcgaaagagtatcaacaaaccaattcwttarctgagtatcaaagat-aagag
aatcat-cagatgactgaaagcaag-------
>A15
------------------------------------------------------------
----------------------------------------------------------ac
aaacaaaccagccgattcatcctagaaggacaaataattgaaactatttgaacaattgcn
ccagcaattatcttagtatttattggartcccatccctgcgattattatacctaatagat
gaaattcataatccagtaataaccctaaaaacagktggacaccrataatattgaagctat
gagtattcagacttcacaaaacttgrgtttgactcatacatagtacagcaagaagatcaa
ctagcaagsacattccgactactaratacagataawcgtattggactaccaataaattcn
ccaaktcggatratcgkaacagcagcagacgkattgcactcgtgracagtaccaagcctt
ggggtaaaaacagatgcaacacctgggcgacttaaccaagtaagatttacratcaaccgr
cca-ggattattatatggacaakgstcagagatttgtggagcaaatcacagatttatacc
nattgkaatcgaaagag-------------------------------------------
--------------------------------
>Microcerotermes_sp1_1
------------------------------------------------------------
------------------------cccgtactttatacaataatcagaattatccaaaac
aaacaaaccagccgattcatcctagaaggacaaataattgaaactatttgaacaattgca
ccagcaattatcttagtatttattgcaatcccatccctgcgattattatacctaatagat
gaaattcataatccagtaataaccctaaaaacagttggacaccaatgatattgaagctat
gaatattcagacttcacaaaacttgagtttgactcatacatagtacaggacaa-------
-ctacaagcacattccg-ctactagatacagataatcgtattgtactaccaataaattca
ccaattcggataatcgtaacagcagcagacgtattgcactcgtgaacagtaccaagcctt
ggggtaaaaacagatgcaacacctgggcgacttaaccaagtaagatttacaatcaaccga
cca-ggattattatatggacaatgctcagagatttgtggagcaaatcacagatttatacc
aattgtaatcgaaagagtatcaacaaaccaattcattaactgagtatcaaagat-aagag
aatcat-cagatgactgaaagcaagttttttt
>B31
------------------------------------------------------------
------------------------------------------------------------
------------------------------------------actgtttgaacaattgcg
ccagcaatcatcctggtattcattgcaattccatccctacgactactatatttaatagac
gaaattcacaacccagtaataaccctaaaaactgttgggcatcaatgatattgaagctat
gaatattcagacttcacaaagcttgaatttgactcatacatagtacagcaagaagaccaa
ctaatcaacacattccgcctattagacacagacaatcgtattgtactaccaataaattca
ccaattcgaataattgtgacagcagcagacgtgttacacgcgtgaacagtgccgagtctt
ggggtaaaaacagatgcaacacctggacgactaaaccaagtaagattcacaatcaaccgc
cca-ggactattatacggacagtgctcagagatctgcggagcaaaccacagattcatgcc
aattgtaattgaaagagtatcaacaaaccaattcattaactgagtatcaaagat-aagag
aatcrt-cagatgactgaaagcaag-------
>D28
------------------------------------------------------------
------------------------------------------------------------
------------------------------------------------------------
----------------------ttgcawttccatccctacgactattatatttaatagac
gaaattcacaacccagtaataaccctaaaaactgttgggcatcaatgatattgaagctat
gaatattcagacttcacaaagcttgaatttgactcatacatagtacagcaagaagaccaa
ctaatcaacacattccgcctattagacacagacaatcgtattgtactaccaataaattca
ccaattcgaataattgtgacagcagcagacgtgttacacgcgtgaacagtgccgagtctt
ggggtaaaaacagatgcaacacctggacgactaaaccaagtaagattcacaatcaaccgc
cca-ggactattatacggacagtgctcagagatctgcggagcaaaccacagattcatgcc
aattgtaattgaaagagtatcaacaaaccaattcattaactgagtatcaaagat-aagag
aatcat-caratgactgaaagcaagt------
>D29
------------------------------------------------------------
------------------------------------------------------------
------------------------------------------------------------
--------------------------aattccatccctacgactattatatttaatagac
gaaattcacaacccagtaataaccctaaaaactgttgggcatcaatgatattgaagctat
gaatattcagacttcacaaagcttgaatttgactcatacatagtacagcaagaagaccaa
ctaatcaacacattccgcctattagacacagacaatcgtattgtactaccaataaattca
ccaattcgaataattgtgacagcagcagacgtgttacacgcgtgaacagtgccgagtctt
ggggtaaaaacagatgcaacacctggacgactaaaccaagtaagattcacaatcaaccgc
cca-ggactattatacggacagtgctcagagatctgcggagcaaaccacagattcatgcc
aattgtaattgaaagagtatcaacaaaccaattcattaactgagtatcaaagat-aagag
aatcat-cagatgactgaaagcaagt------
>B64
------------------------------------------------------------
----------------------------tattttatacaataatcataattatccaaaac
aaacaaactagacgattcatactagaaggacaaataattgaaaccctgtgaacaattgct
cctgcaatcatcctagtattcatcgcaatcccatccctacgactactatacctaatagac
gaaatccactacccagtaataaccctaaagaccgtaggacaccaatgatactgaagttat
gaatattcagactttacaaaactcgaattcgactcatacatggtacaacaagaggatcaa
tcaactaacacgtttcgtctactagacacagataaccgagtagtattaccaataaactca
ccaatccgaataatcgtaacagcagcggacgtactacactcatgaactgtgccaagactg
ggtgtaaaaacagacgccaccccagggcgacttaaccaaataagattctcgatcaatcga
cca-ggtctcctatacggtcaatgctcagaaatctgcggagcaaatcatagattcatacc
aatcgtaattgagagagtatcaacaaatcaattcattaactgagtatcaaagat-aagag
aatcat-cagatgactgaaagcna--------
>C21
------------------------------------------------------------
------------------------------------------------------------
--------------attcatactaraaggacaaataattgaaaccctgtgaacaattgct
cctgcaatcatcctagtattcatcgcaatcccatccctacgactactatacctaatagac
gaaatccactacccagtaataaccctaaagaccgtaggacaccaatgatactgaagttat
gaatattcagactttacaaaactcgaattcgactcatacatggtacaacaagaggatcaa
tcaactaacacgtttcgtctactagacacagataaccgagtagtattaccaataaactca
ccaatccgaataatcgtaacagcagcggacgtactacactcatgaactgtgccaagactg
ggtgtaaaaacagacgccaccccagggcgacttaaccaaataagattctcgatcaatcga
cca-ggtctcctatacggtcaatgctcagaaatctgcggagcaaatcatagattcatacc
aatcgtaattgagagagtatcaacaaatcaattcattaactgagtatcaaagat-aagag
aatcat-cagatgactgaaagcaag-------
>Nasutitermes_arborum_1
------------------------------------------------------------
------------------------gcagtattttatacaataatcagaattatccaaaac
aaacaaactagacgattcatcctagaaggacaaataattgaaaccctgtgaacaattgct
cctgcaatcatcctagtattcatcgcaatcccatccctacgactactatacctaatagac
gaaatccacaacccagtaataaccctaaagaccgtaggacaccaatgatactgaagttat
gaatattcagactttacaaaactcgaattcgactcatacatagtacaagacaa-------
-ccactaacacgtttcg-ctactagacacagataatcgagtagtattaccaataaattca
ccaatccgaataatcgtaacagcagcggacgtactacactcatgaacagtgccaagactg
ggtgtaaaaacagacgccaccccagggcgacttaaccaaataagattctcgatcaatcga
cca-ggtctcctatacggtcaatgctcagaaatctgcggagcaaatcatagattcatacc
aatcgtaattgagagagtatcaacaaaccaattcattaactgagtatcaaagat-aagag
aatcat-cagatgactgaaagcaagttttttt
>Trinervitermes_trinervius_1
------------------------------------------------------------
------------------------gcagtattttatacaataatcagaattatccaaaac
aaacaaaccagacgattcatcttagaaggacaaataattgaaaccctatgaacaattgct
cctgcaattatcttagtattcattgcaatcccatccttacgattattatacctaatagac
gaaattcataatccagtaataacactaaaaacagtaggacaccaatgatactgaagttat
gaatattcagactttacaaagctcgaattcgactcatacatagtacaagacaa-------
-ccattgatacattccg-ctactagacacagataatcgagtagtgctaccaataaactcg
ccaatccgaattatcgtaacagcagcagatgtactacactcatgaacagtaccaagattg
ggagtaaaaacagacgctacaccaggacgacttaatcaaatgagattttcgatcaaccgt
cct-ggccttctatatggacaatgctcagaaatctgcggagcaaatcatagattcatacc
aattgtaattgaaagtgtatcaactaaccaattcattaactgagtatcaaagat-aagag
aatcat-cagatgactgaaagcaagttttttt
>Fulleritermes_tenebricus_1
------------------------------------------------------------
------------------------gcagtattttatacaataatcagaattatccaaaat
aaacaaaccagacgattcatcttagaaggacaaataattgaaactttatgaacaattgcc
cctgcaattattttagtttttattgcaattccatctttacgattactatatctaatagat
gaaatccataacccagtaataacattaaaaacagtgggacatcaatgatattgaagttat
gaatattcagatttcacaaagctcgaatttgactcatatatagtacaagacaa-------
-ttaccaacacattccg-ttattagatacagataatcgagtagtactaccaataaactca
ccaatccgaataatcgtaacagcagcagacgtattacactcatgaacaatcccaagatta
ggtgtaaaaacagatgctacaccaggacgacttaaccaaataagattctcgattaatcgc
cca-ggactcttatatgggcaatgctcagagatttgcggggcaaatcatagatttatacc
aattgtaatcgaaagtgtatcaacaaatcaatttattaactgagtatcaaagat-aagag
aatcat-cagatgactgaaagcaagttttttt
>Trinervitermes_occidentalis_1
------------------------------------------------------------
------------------------gcagtattttacacaataatcagaattattcaaaac
aaacaaaccagacgatttattttagaaggacaaataattgaaaccttgtgaacaattgct
cctgcaatcatcttagtattcattgcaatcccatccctacgactcttatatctaatagac
gaaatccacaatccagtaataacactaaaaacagtaggacaccaatgatattgaagctat
gaatattcagactttacaaaacttgaatttgactcatatatagtccaagacaa-------
-ccactaatggatttcg-ttattagatacagacaaccgagtagtcttaccaataaattca
ccaattcgaataattgtaacagcagcagacgtattacactcatgaacagtacctagatta
ggagttaaaacagacgccacaccaggacgactaaaccaaatcagattctcaattaaccga
cca-ggtcttctatatggacaatgctcagaaatctgcggggcaaatcacagattcatacc
aatcgtaattgaaagagtatcaacaaaccaatttattaactgagtatcaaagat-aagag
aatcat-cagatgactgaaagcaagttttttt
>Trinervitermes_oeconomus_1
------------------------------------------------------------
------------------------gcagtattttacaaaataatcagaattattcaaaat
aaacaaaccagacgatttatcctagaaggacaaataattgaaaccttatgaacaattgct
cctgcaatcattttaattttcatcgcaatcccatccctacgactactatatttaatagat
gaaatccacaatccagtaataacattaaaaactgtaggacaccaatgatattgaagctat
gaatattcagactttacaaaacttgaattcgactcatacataattcaagacaa-------
-tcactaacagatttcg-ctattggatacagataatcgggtagtcttaccaataaactca
ccaattcgaataattgtaacagcagcagatgtactacactcatgaacagtacccagatta
ggagttaaaacagatgctacaccaggacgactaaaccaaattagattctcaattaatcga
cca-ggtctcctatatggacaatgctcagaaatctgcggggcaaatcacagattcatacc
gatcgtaatcgagagagtatcaacaaatcaattcattaactgagtatcaaagat-aagag
aatcat-cagatgactgaaagcaagttttttt
>Trinervitermes_geminatus_1
------------------------------------------------------------
------------------------gcagtattttaaagaataatcagaattattcaaaat
aaacaaacgagacgattcattctagaaggacaaataattgaaaccttatgaacaattgct
cctgcaatcattttaattttcatcgcaatcccatccctacgactattatatttaatagac
gaaatccacaatccagtaataacactaaaaactgtaggacaccaatgatactgaagttat
gaatattcagactttacaaaacttgagttcgactcatatataatccaagacaa-------
-ccattaatagatttcg-ctattagatacagataatcgagtagtcttaccaataaactca
ccaattcgaataattgtaacagcagcagatgtattacactcatgaacagtacctagatta
ggagttaaaacagatgctacaccaggacgactaaatcaaatcagattctcaattaatcga
cca-ggcctcctatacggacaatgctcagaaatctgcggggcaaatcatagatttatacc
aatcgtaatcgagagagtatcaacaaaccaattcattaactgagtatcaaagat-aagag
aatcat-cagatgactgaaagcaagttttttt
>Trinervitermes_togoensis_1
------------------------------------------------------------
------------------------gcagtactttatacaataatcagaattattcagaat
aaacaaaccagacgattcattttagaaggacaaataattgaaaccttatgaacaattgcc
cctgcaatcatccttgtattcatcgcaatcccatctctacgactattatatttaatagac
gaaatccataatccagtaataacactaaaaactgtaggacaccaatgatattgaagctat
gagtattcagattttacaaaacttgaattcgattcatacataatccaacaa------caa
ccaactaatggatttcgtctattagatacagataatcgagtggttttaccaataaattca
ccaattcgaataattgtaacagcagcagacgtgctacactcatgaacagtacctagatta
ggagttaaaacagatgctacaccaggacgactaaaccaaatcagattctcaattaaccga
cca-ggtctcctatatggacaatgctcagaaatctgcggggcaaatcatagatttatacc
aatcgtaattgaaagagtatcaacaaaccaatttattaactgagtatcaaagataaagag
aatcat-cagatgactgaaagcaagtactggt
>B23
------------------------------------------------------------
------------------------------------------------------------
--------------attcttactagaagggcaaataattgaaacagtctgaacaattgca
cccgcaattatcttagtgttcatcgcaatcccatcattacgacttctatacttaatagac
gaaattcacaacccgacaataacattaaaagcagttggacaccaatgatattgaagctac
gaatactcagacttcacaaagcttgaattcgactcatacatagtacaacaagaggatcaa
caaatcgacacattccgaytactggatacagacaaccgcattgtactaccaataaattcg
cccatccgaataatcgtaacagcagcagacgtactacattcatgaacagtgccaagactt
ggagtaaaaacagatgccacacctggccgattaaaccaagtaagattctcgattaatcga
cct-ggtttactctacgggcaatgctcagaaatctgcggagcaaaccacagattcatgcc
gatcgtaatcgaaagagtatcaacaaaccaatttattaactgagtatcaaaa--------
--------------------------------
>Promirotermes_redundans
------------------------------------------------------------
------------------------gcagtactttacacaataatcagaattatccaaaac
aaacaaaccagacgattcttactagaagggcaaataattgaaacagtctgaacaattgca
cccgcaattatcttagtgttcatcgcaatcccatcattacgacttctatacttaatagac
gaaattcacaacccgacaataacattaaaagcagttggacaccaatgatattgaagctac
gaatactcagacttcacaaagcttgaattcgactcatacatagtacaagacaa-------
-caatcgacacattccg-ctactggatacagacaaccgcattgtactaccaataaattcg
ccaatccgaataatcgtaacagcagcagacgtactacattcatgaacagtgccaagactt
ggagtaaaaacagatgccacacctggccgattaaaccaagtaagattctcgattaatcga
cct-ggtttactctacgggcaatgctcagaaatctgcggagcaaaccacagattcatgcc
gatcgtaatcgaaagagtatcaacaaaccaatttattaactgagtatcaaagat-aagag
aatcat-cagatgactgaaagcaagttttttt
>Amitermes_evuncifer_1
------------------------------------------------------------
------------------------acagtattctacacaataatcagaattatccaaaac
aaacaaactagacgattcatcctagaagggcaaataatcgaaacaatttgaacaattgca
cctgcaatcatcctagtgtttattgcaatcccgtccctacgactcttatatttaatagat
gaaatccacaacccagtaataacactaaaagcagttggacaccaatgatattgaagctac
gaatattcagacttcacaaaactagaattcgactcatatatggtacaagacaa-------
-caattaataccttccg-ttactagatacagacaaccgaattgtattaccaataaactca
ccaatccgaataatcgtgacagctgcagacgtactacactcatgaacagtaccaagactt
ggagtaaaaacagatgccacccctggccgtctaaatcaagtaagattctcaattaaccga
cct-ggtcttctttacggacaatgctcagagatttgcggagcaaatcacagattcatacc
aattgtaattgaaagagtatcaacaaaccaatttattaactgagtatcaaagat-aagag
aatcat-cagatgactgaaagcaagttttttt
>B76
------------------------------------------------------------
------------------------------------------------------------
---------------------------------ataatcgaaactgtttgaacaattgca
cctgcaatcatcttggtgtttattgcaatcccatcccttcgacttttatatttaatagat
gaaatccacaatccagtagtaacattaaaaactgttggacatcrgtgatactgaagatac
gaatactcagacttcataaaacttgaattcgactcatatatagtacagcaagaagatcaa
caagtaagtacatttcgactactagatacagacaaccgagtagtattaccaataaattsa
ccaatccgaataatcgtaacagctgcrgatgtactacattcatgagsagtaccaagactt
ggagtaaaaactgacgctacacctggtcgattaaaccaaacgagcttctcaatcaatcga
cca-ggtcttctatatggacaatgctcagaaatttgcggagcaaatcatagatttatgcc
gatcgtaattgaaagagtatcaacaaatcaatttattaattgagtatcaaagat-aagag
a-------------------------------
>B77
------------------------------------------------------------
------------------------acagtattttatacaataatcagaattatccaaaat
aaacaaactagacgattcattctagaaggacaaataatcgaaactgtttgaacaattgca
cctgcaatcatcttggtgtttattgcaatcccatcccttcgacttttatatttaatagat
gaaatccacaatccagtagtaacattaaaaactgttggacatcagtgatactgaagatac
gaatactcagacttcataaaacttgaattcgactcatatatagtacagcaagaagatcaa
caagtaagtacatttcgactactagatacagacaaccgagtagtattaccaataaattca
ccaatccgaataatcgtaacagctgcagatgtactacattcatgagcagtaccaagactt
ggagtaaaaactgacgctacacctggtcgattaaaccaaacgagcttctcaatcaatcga
cca-ggtcttctatatggacaatgctcagaaatttgcggagcaaatcatagatttatgcc
gatcgtaattgaaagagtatcaacaaatcaatttattaattgagtatcaaagat-aagag
aatcat-cagatgactgaaagcaa--------
>C61
------------------------------------------------------------
------------------------------------------------------------
------------------------------------------------------------
------------ttggtgtttattgcaatcccatcccttcgacttttatatttaatagat
gaaatccacaatccagtagtaacattaaaaactgttggacatcartgatactgaagatac
gaatactcagacttcataaaacttgaattcgactcatatatagtacagcaagaagatcaa
caagtaaatacatttcgactactagatacagacaaccgagtagtattaccaataaattcr
ccaatccgaataatcgtaacagctgcagatgtactacattcatgagcagtaccaagactt
ggagtaaaaactgacgctacacctggtcgattaaaccaaacgagcttctcaatcaatcga
cca-ggtcttctatatggacaatgctcagaaatttgcggagcaaatcatagatttatgcc
gatcgtaattgaaagagtatcaacaaatcaatttattaattgagtatcaaagat-aagag
aatcat-c------------------------
>D16
------------------------------------------------------------
------------------------------------------------------------
---------agacgattcattctagaaggacaaataatcgaaactgtttgaacaattgca
cctgcaatcatcttggtgtttattgcaatcccatcccttcgacttttatatttaatagat
gaaatccacaatccagtagtaacattaaaaactgttggacatcagtgatactgaagatac
gaatactcagacttcataaaacttgaattcgactcatatatagtacagcaagaagatcaa
caagtaaatacatttcgactactagatacagacaaccgagtagtattaccaataaattca
ccaatccgaataatcgtaacagctgcagatgtactacattcatgagcagtaccaagactt
ggagtaaaaactgacgctacacctggtcgattaaaccaaacgagcttctcaatcaatcga
cca-ggtcttctatatggacaatgctcagaaatttgcggagcaaatcatagatttatgcc
gatcgtaattgaaagagtatcaacaaatcaatttattaattgagtatcaaagat-aagag
aatcat-cagatgactgaaagcaagt------
>E22
------------------------------------------------------------
-----------------------------------------aatcrgaattatccaaaat
aaacaaactagacgattcattctagaaggacaaataatcgaaactgtttgaacaattgca
cctgsaatcatcttggtgtttattgcaatcccatcccttcgacttttatatttaatagat
gaaatccacaatccagtagtaacattaaaaactgttggacatcagtgatactgaagatac
gaatactcagacttcataaaacttgaattcgactcatatatagtacagcaagaagatcaa
caagtaaatacatttcgactactagatacagacaaccgagtagtattaccaataaattcr
ccratccgaataatcgtaacagctgcagatgtactacattcatgagcagtaccaagactt
ggagtaaaaactgacgctacacctggtcgattaaaccaaacgagcttctcaatcaatcga
cca-ggtcttctatatggacaatgctcagaaatttgcggagcaaatcatagatttatgcc
gatcgtaattgaaagagtatcaacaaatcaatttattaattgagtatcaaagat-aagag
aatcat-cagatgactgaaagcaagt------
>C18
------------------------------------------------------------
------------------------------------------------------------
------------------------------------------actgtttgaacaattgca
cctgcaatcatcttggtgtttattgcaatcccatcccttcgacttttatatttaatagat
gaaatccacaatccagtagtaacattaaaaactgttggacatcagtgatactgaagatac
gaatactcagacttcataaaacttgaattcgactcatatatagtacagcaagaagatcaa
caagtaaatacatttcgactactagatacagacaaccgagtagtattaccaataaattca
ccaatccgaataatcgtaacagctgcagatgtactacattcatgagcagtaccaagactt
ggagtaaaaactgacgctacacctggtcgattaaaccaaacgagcttctcaatcaatcga
cca-ggtcttctatatggacaatgctcagaaatttgcggagcaaatcatagatttatgcs
gakcgtaaktgaaagagtatcaacaaatcaatttattaattgagtatcaaagat-aagag
aatca---------------------------
>C68
------------------------------------------------------------
------------------------------------------------------------
------------------------------------------------------------
------------------------------------------------------------
-----------tccagtagtaacattaaaaactgttggacatcagtgatactgaagatac
gaatactcagacttcataaaacttgaattcgactcatatatagtacagcaaga---tcaa
caagtaaatacatttcgactactagatacagacaaccgagtagtattaccaataaattca
ccaatccgaataatcgtaacagctgcagatgtactacattcatgagcagtaccaagactt
ggagtaaaaactgacgctacacctggtcgattaaaccaaacgagcttctcaatcaatcga
cca-ggtcttctatatggacaatgctcagaaatttgcggagcaaatcatakatttatgny
gatcgtaattgaaagagtatcaacaaatcaatttattaattgagtatcaaagat-aagag
aatcat-cagatgactgaaagcaagt------
>C91
------------------------------------------------------------
------------------------------------------------------------
------------------------------------------------------------
------------------------------------------------------------
--------------agtagtancattaaaaactgttggacatcrgtgatactgawgatac
gaatactcagacttcataaaacttgaattcgactcatatatagtacagcaaga---tcaa
caagtaaatacatttcgactactagatacagacraccgagtagtattaccaataaattca
ccaatccgaataatcgtaacagctgcrgatgtactacattcatgagcagtaccaagactt
ggagtaaaaactgacgctacacctggtcgattaaaccaaacgagcttctcaatcaatcga
cca-ggtcttctatatggacaatgctcagaaatttgcggagcaaatcatagatttatgsc
gatcgtaattgaaagagtatcaacaaatcaatttattaattgagtatcaaagat-aagag
aatcat-cagatgactgaa-------------
>Basidentitermes_potens_1
------------------------------------------------------------
------------------------acagtattttacacaataatcagaattatccaaaat
aaacaaaccagacgattcattctagaaggacaaataatcgaaactgtttgaacaattgca
cctgcaatcatcttggtgtttattgcaatcccatcccttcgacttttatatttaatagat
gaaatccacaatccagtagtaacattaaaaactgttggacatcagtgatactgaagatac
gaatactcagacttcataaaacttgaattcgactcatatatagtacaggacaa-------
-caataagtacatttcg-ctactagatacagacaaccgagtagtattaccaataaattca
ccaatccgaataatcgtaacagctgcagatgtactacattcatgagcagtaccaagactt
ggagtaaaaactgacgctacacctggtcgattaaaccaaacgagcttctcaatcaatcga
cca-ggtcttctatatggacaatgctcagaaatttgcggagcaaatcatagatttatgcc
gatcgtaattgaaagagtatcaacaaatcaatttattaattgagtatcaaagat-aagag
aatcat-cagatgactgaaagcaagttttttt
>Basidentitermes_aurivilii
------------------------------------------------------------
------------------------gcagtactttatacaataattagaattatccaaaac
aaacaaaccagacgatttatcttagaaggacaaataattgaaactgtttgaacaattgca
cctgcaatcatcttggtatttattgcaattccatcccttcgactcttatatttaatagac
gaaatccacaacccagtagtaacattaaaaactgtcggacaccaatgatattgaagatat
gaatactcagacttcataaagcttgaattcgactcatatatagtacaagacaa-------
-caacaaatacatttcg-cttttagatacagataaccgggtagtactaccaataaactca
ccaatccgaataattgtaacagcagcagacgtacttcactcatgagcagtaccaagactt
ggagtaaaaactgacgctacacctggtcgactaaaccaaacaagcttctcaattaatcga
cca-ggtcttctatatggacaatgctcagaaatttgtggagcaaatcatagattcatgcc
aatcgtaattgaaagagtatcaacaaaccaatttatcaattgagtatcaaagat-aagag
aatcat-cagatgactgaaagcaaggtttttt
>C55
------------------------------------------------------------
------------------------------------------------------------
------------------------------------------------------------
-----------------------tgcaatcccctctcttcgacttctatacttaatagat
gaaattcataatccagtagtaacactaaaaactgttggacaccaatgatactgaagatat
gaatactcagatttcacaaaacttgaattcgactcatatatagtacagcaagaagatcar
caaataaacacatttcgacttctagatacagataatcgagtagtacttccaataaacksr
ssratccgaataattgtaacagcagcagacgtattacactcttgagcagtaccaagactt
ggagtaaaaacggatgccacgccaggtcgattaaaccaaacaagcttttcaattaatcga
cct-ggactcctatacggacaatgttcagaaatctgcggagcaaaccatagctttatgcc
aatcgtaattgaaagagtatcaacaaatcaattcattaattgagtatcaaaaat-gagag
aatcat-cagatgactgaaagcaag-------
>C56
------------------------------------------------------------
------------------------------------------------------------
------------------------------------------------------------
----------------tattcattgcaatcccctctcttcgacttctatacttaatagat
gaaattcataatccagtagtaacactaaaaackgttggacaccaatgatactgaagatat
gaatactcagatttcacaaaacttgaattcgactcatatatagtacagcaagaagatcaa
caaataaacacatttcgacttctagatacagataatcgagtagtacttccaataaactcr
ssartccgaataattgtaacagcagcagacgtattacactcttgagcagtaccaagactt
ggagtaaaaacggatgccacgccaggtcgattaaaccaaacaagcttttcaattaatcga
cct-ggactcctatacggacaatgttcagaaatctgcggagcaaaccatagctttatgcc
aatcgtaattgaaagagtatcaacaaatcaattcattaattgagtatcaaaaat-gagag
aatcat-cagatgactgaaagcaag-------
>Lepidotermes_sp
------------------------------------------------------------
------------------------gcagtactttacacaataatcagaattatccaaaac
aaacaaaccagacgattcatcctagaagggcaaataattgaaaccgtttgaacaattgca
ccagcaatcatcttagtattcattgcaatcccctctcttcgacttctatacttaatagat
gaaattcataatccagtagtaacactaaaaactgttggacaccaatgatactgaagatat
gaatactcagatttcacaaaacttgaattcgactcatatatagtacaggacaa-------
-caataaacacatttcg-cttctagatacagataatcgagtagtacttccaataaactca
ccaatccgaataattgtaacagcagcagacgtattacactcttgagcagtaccaagactt
ggagtaaaaacggatgccacgccaggtcgattaaaccaaacaagcttttcaattaatcga
cct-ggactcctatacggacaatgttcagaaatctgcggagcaaaccatagctttatgcc
aatcgtaattgaaagagtatcaacaaatcaattcattaattgagtatcaaaaat-gagag
aatcat-cagatgactgaaagcaagttttttt
>Proboscitermes_sp
------------------------------------------------------------
------------------------accgtattttaagcaataataagaattattcaaaat
aaacaaactagacgattcattctagaaggacaaataatcgaaaccgtatgaacaattgca
cccgcaatcatcctagtattcattgcaatcccctctcttcgacttctatacttaatagat
gaaattcataatccagtagtaacactaaaaactgttggacaccaatgatattgaagatat
gaatactcagacttcacaaagcttgaattcgactcatatatagtacaagacaa-------
-caataaacacatttcg-ctactagatacagataatcgagtagtactaccaataaactca
ccaatccgaataattgtaacagcagcagacgtattacactcttgagcagtaccaagactt
ggagtaaaaacggatgccacgccaggccgattaaaccaaacaagcttttcaattaatcga
cct-ggacttctatacggacaatgctcagaaatctgcggagcaaaccatagatttatgcc
aatcgtaattgaaagagtatcaacaaatcaattcattaattgagtatcaaagat-aagag
aatcat-cagatgactgaaagcaagttttttt
>E15
------------------------------------------------------------
-----------------------------------------aattagaattatccaaaac
aaacaaacaagacgatttattttagagggacaaataattgaaaccctttgaacaattgca
ccagcaatcatcttagtattcatcgctataccctcacttcgtttgttatatctaatagat
gaaattcataatccagtactaacactcaaaactgttgggcaccaatgatattgaagctat
gaatactcagacttcactaaacttgagtttgattcctacatagtacaacaagaagattta
caaataaatatattccgattactagatacagataatcgagttgtattaccaataaactct
cstattcgaataattgtaacagcagcagatgtccttcactcatgaacagtaccaagactt
ggggtaaaaacagatgctacacctggccgtctaaatcaagtaagattttcaattaaccga
cck-ggtatcctatatggtcaatgctctgaaatttgtggagcaaatcatagatttatacc
aatcgcaattgaaagagtatcaacaaatcaattcattaattgagtatcaaagat-aagag
aatcat-cagatgactgaaagcaagt------
>Pericapritermes_urgens_1
------------------------------------------------------------
------------------------gcagtactttacacaataattagaattatccaaaac
aaacaaaccagacgatttattttagaagggcaaataattgaaaccgtttgaacaattgca
ccagcaatcatcttagtattcatcgctataccctcacttcgattgttatatctaatagat
gaaattcataatccagtactaacactaaaaactgttgggcaccaatgatattgaagctat
gaatactcagacttcacaaaacttgagtttgattcctacatagtacaagatta-------
-caataaatatattccg-ttactagatacagataatcgagttgtattaccaataaactct
cctattcgaataattgtaacagcagcagatgtccttcactcatgaacagtaccaagactt
ggggtaaaaacagatgctacacctggccgtctaaatcaagtaagattttcaattaaccga
cct-ggtatcctatatggtcaatgctcagaaatttgtggagcaaatcatagatttatacc
aatcgcaattgaaagagtatcaacaaatcaattcattaattgagtatcaaagat-aagag
aatcat-cagatgactgaaagcaaggtttttt
>C53
------------------------------------------------------------
------------------------------------------------------------
------------------------------------------------------------
------------------------------------------------------------
-------ttawtccagtattaaccctgaaaacagtaggrcaccagtgatattgaagttat
gaatattcagactttacaaaactcgaattcgattcatatatagtacaacaagatgatata
caaccaaacacatttcgattactagatacagataatcgggttgtactaccaataaattcr
cctatccraataatcatcaccgcagcagatgtattacactcatgaacagtaccaagacta
ggagtaaagtccgasgctacaccaggacgattaaaccaagtangattctcaattaaccga
cca-ggtgttttatatggrcaatgctcaraaatctgcggagcaaaccncrgattcatacc
aatcgcaattgaaagagtatcanctaaccaatttattaattgagtatcaaaat-------
--------------------------------
>A16
------------------------------------------------------------
------------------------------------------------------------
------------------------------------------------------------
---------------------------------------cgactattatatctgatagac
gaaatccataatccagtattaaccctgaaaacagtagggcaccagtgatattgaagttat
gaatattcagactttacaaaactcgaattcgattcatatatagtacaacaagatgatata
cwaccaaacacrtttcgattactagatacagataatcgggttgtactaccaataaattca
cctatccgaataatcatnaccgcagcagatgtattacrctcntgaacagtaccaagacta
ggagtaaagtccgasgctacaccaggacgattaaaccaagtaagattctcaattaaccga
cca-ggkgttttatatgggcaatgctcagaaatctgcggagcaaaccac-----------
------------------------------------------------------------
--------------------------------
>Astalotermes_quietus
------------------------------------------------------------
------------------------gcagtactttacacaataatcagaattatccaaaac
aaacaaaccagacgattcatcctagaagggcaaataatcgaaaccgtctgaaccatcgag
ccagcaatcatccttgtattcatcgccatgccctccctgcgactactatacctaatagat
gaagtacataatccagtattaaccctaaaaacagtaggacaccagtgatattgaagttat
gaatattcagactttacaaaactcgaattcgattcatatatagtacaagaata-------
-caacaaacacatttcg-ttactagatacagataatcgggttgtactaccaataaattcg
cctatccgaataatcatcaccgcagcagatgtattacactcatgaacagtaccaagacta
ggagtaaaaaccgatgctacaccaggacgattaaaccaagtaagattctcaattaaccga
cca-ggtgttttatatgggcaatgctcagaaatctgcggagcaaaccacagattcatacc
aatcgcaattgaaagagtatcaacaaaccaatttattaattgagtatcaaagat-aagag
attcat-cagatgactgaaagcaagttttttt
>Adaiphrotermes_sp_1_1
------------------------------------------------------------
------------------------accgtattttacacaataattagaattatccaaaac
aaacaaaccagacgatttatcctagaaggacaaataatcgaaaccgtttgaacaatcgag
ccagccatcattttagtatttattgcaataccatcattacgactattatatctaatagac
gaaatccataatccagtattaaccctaaaaacagtagggcaccagtgatattgaagttat
gaatattcagactttacaaaactcgaattcgattcatatatagtacaagaata-------
-caacaaacacatttcg-ttactagatacagacaatcgggttgtactaccaataaattca
cctatccgaataatcatcaccgcagcagatgtattacactcatgaacagtaccaagacta
ggagtaaaaaccgacgctacaccaggacgattaaaccaagtaagattctcaattaaccga
cca-ggtgttttatatgggcaatgctcagaaatctgcggagcaaaccacagattcatacc
aatcacaattgaaagagtatcaacaaaccaatttattaattgagtatcaaagat-aagag
aatcat-cagatgactgaaagcaagttttttt
>A150
------------------------------------------------------------
---------------------------------------------------------aat
aaacnaaccarackattcawcctagaaggccaaataatcgaaaccgtcygaaccatcgcg
ccagcaatcatccttgtatttatcgccntgccctccctgcgactactgtacctaatagat
gaagtacncnacccagctttaacactaaaggcagtaggacaccaatgatattgaagctat
gaatattcagacttcacaaaactakagttcgactcatatatagtacaagac------caa
caaacagacctattccggctactaracacagataatcgaattgtactaccaatcaactcg
ccgactcgaataatcgtcacagcagcagacktcctacnctcctgaacagtaccaagacta
ggggtaaaaacagatgccacaccaggccgacttaaccaagtaagattctcaatcaaccgs
cct-ggtattttatacgggcagtgctcagaaatctgcggrgcaaatcacagatttatacc
catcacaatcgaaagagtaaccacaaatcwattcattaattgagtatcaaara-------
--------------------------------
>B115
------------------------------------------------------------
------------------------------------------------------------
------------------------------------------------------------
----------tccttgtatttatcgccatgccctccctgcgactactgtaccwaatagat
gaagtacncrncccagctttaacactaaaggcagtaggacaccaatgatawtgaagctat
gaatattcaracttcacaaaactagagttcgactcatatatagtacaagac------caa
caaacagacctattccggctactagacacagataatsgaattgtactaccaatcaactcg
ccgactcgaataatcgtcacagcagcagakgtcctacrctcctgaacagtaccaagacta
ggggtaaaaacagatgccacaccaggccgacttaaccaa---------------------
------------------------------------------------------------
------------------------------------------------------------
--------------------------------
>A145
------------------------------------------------------------
------------------------------------------------------------
------accaracgattcawcctagaaggccaawtaatcgaaaccgtctgaaccatcgcg
ccagcaatcatccttgtattcatcgccatgccctccctgcgactactgtacctaakagat
gaagtacacaacccagccttaacactaaaagcagtaggacaccaatgatattgaagctat
gaatattcagacttcacaaaactagaattcgactcatatatagtacaagac------caa
caaacagacctattccggctactagacacagataatcgaattgtactaccaatcaactcg
ccgactcgaataatcgtcacagcagcagatgtcctgcactcctgaacagtaccaagactg
ggggtaaaaacagatgccacaccaggccgacttaaccaagtaagattctcaatcaaccgc
cct-ggtattttatacggrcagtgctcagaaatctgcggrgcaaatcacagatttatgcc
catcacaatcgaaagagtaaccacaaatcaattcattaattgagtatcaaa-at-aagag
attcat-cagatgactgaaagcaa--------
>B20
------------------------------------------------------------
------------------------------------------------------------
--rcnaaccagacgattcatcctagaaggccaaataatcgaaaccgtctgaaccatcgcg
ccagcaatcatccttgtattcatcgccatgccctccctgcractactgtaccwaatagat
gaagtacacaacccagccttaacactaaaagcagtaggacaccaatgatattgaagctat
gaatattcagacttcacaaaactagaattcgactcatatatagtacaagac------caa
caaacagacctattccggctactagacacagataatcgaattgtactaccaatcaactcg
ccgactcgaataatcgtcacagcagcagatgtcctgcactcctgaacagtaccaagactg
ggggtaaaaacagatgccacaccaggccgacttaaccaagtaagattctcaatcaaccgc
cct-ggtattttatacgggcagtgctcagaaatctgcggggcaaatcacagatttatgcc
catcacaatcgaaagagtaaccacaaatcaattcattaattgagtatcaaa-at-aa---
--------------------------------
>B21
------------------------------------------------------------
------------------------------------------------------------
-----------------------agaaggccaaatawtcgaaaccgtctgaaccatcgcg
ccagcaatcatccttgtattcatcgccatgccctccctgcractactgtacctaatagat
gaagtacacaacccagccttaacactaaaagcagtaggacaccaatgatattgaagctat
gaatattcagacttcacaaaactagaattcgactcatatatagtacaagac------caa
caaacagacctattccggctactaracacagataatcgaattgtactaccaatcaactcg
ccgactcgaataatcgtcacagcagcagatgtcctgcactcctgaacagtaccaagactg
ggggtaaaaacagatgccacaccaggccgacttaaccaagtaagattctcaatcaaccgc
cct-ggtattttatacgggcagtgctcagaaatctgcggggcaaatcacagatttatgcc
catcacaatcgaaagagtaaccacaaatcanttcattaattga-----------------
--------------------------------
>B34
------------------------------------------------------------
------------------------------------------------------------
---craaccaracgattcatcctagaaggccaaataatcgaaaccgtctgaaccatcgcg
ccagcaatcatccttgtattcatcgccatgccctccctgcgactactgtacctaatagat
gaagtacacaacccagccttaacactaaaagcagtaggacaccaatgatattgaagctat
gaatattcagacttcacaaaactagaattcgactcatatatagtacaagac------caa
caaacagacctattccggctactagacacagataatcgaattgtactaccaatcaactcg
ccgactcgaataatcgtcacagcagcagatgtcctgcactcctgaacagtaccaagactg
ggggtaaaaacagatgccacaccaggccgacttaascaagtaagattctcaatcaaccgc
cct-ggtattttatacgggcagtgctcagaaatctgcggggcaaatcacagatttatgcc
catcacaatcgaaagagtaaccacaaatcaattcattaattgagtatcaaa-at-aagag
attcat-cagatgactgaaagcaa--------
>B108
------------------------------------------------------------
------------------------------------------------------------
------accaracgattcawcctagaaggccawwtaatcgaaaccgtctgaaccatcgcg
ccagcaatcatccttgtattcatcgccntgccctccctgcgactactgtaccwaatagat
gaagtacacaacccagccttaacactaaaagcagtaggacaccaatgatattgaagctat
gaatattcagacttcacaaaactagaattcgactcatatatagtacaagac------caa
caaacagacctattccggctactagacacagataatcgaattgtactaccaatcaactcg
ccgactcgaataatcgtcacagcagcagatgtcctgcactcctgaacagtaccaagactg
ggggtaaaaacagatgccacaccaggccgacttaaccaagtaagattctcaatcaaccgc
cct-ggtattttatacgggcagtgctcagaaatctgcggggcaaatcacagatttatgcc
catcacaatcgaaagagtaaccacaaatcwattcattaattgagtatcaa----------
--------------------------------
>C38
------------------------------------------------------------
------------------------------------------------------------
-----------------------------------------------ctgaaccatcgcg
ccagcaatcatccttgtattcwtcgccatgccctccctgcgactactgtacctaatagat
gaagtacacaacccagccttaacactaaaagcagtaggacaccaatgatattgaagctat
gaatattcagacttcacaaaactagaattcgactcatatatagtacaagac------caa
caaacagccctattccggctactagacacagataatcgaattgtactaccaatcaactcg
ccgactcgaataatcgtcacagcagcagatgtcctgcactcctgaacagtaccaagactg
ggggtaaaaacagatgccacaccaggccgacttaaccaagtaagattctcaatcaaccgc
cct-ggtattttatacgggcagtgctcagaaatctgcggggcaaatcacagatttatgcc
catcacaatcgaaagagtaaccacaaatcaattcattaattgagtatcaaa-at-aarag
attcat-caratgactgaaagcaag-------
>B106
------------------------------------------------------------
--------------------------------------aataatcagaattatccaaaat
aaacnaaccagacgattcatcctagaaggccaaataatcgaaaccgtctgaaccatcgcg
ccagcaatcatccttgtatttatcgccntgccctccctgcgactactgtacctaatagat
gaagtacacaacccagctttaacactaaaggcagtaggacaccaatgatattgaagctat
gaatattcagacttcacaaaactagagttcgactcatatatagtacaagac------caa
caaacagacctattccggctactagacacagataatcgaattgtactaccaatcaactcg
ccgactcgaataatcgtcacagcagcagatgtcctacactcctgaacagtaccaagacta
ggggtaaaaacagatgccacaccaggccgacttaaccaagtaagattctcaatcaaccgc
cct-ggtattttatacgggcagtgctcagaaatctgcggggcaaatcacagatttatacc
catcacaatcgaaagagtaaccacaaatcaattcattaattgagtatcaaagat-aarag
attcat-cagatgactgaaagcaag-------
>A4
------------------------------------------------------------
------------------------actgtaatatacacaataatcagaattatccaaaat
aaacaaaccagacgattcatcctagaaggccaaataatcgaaaccgtctgaaccatcgcg
ccagcaatcatccttgtatttatcgccatgccctccctgcgactactgtacctaatagat
gaagtacacaacccagctttaacactaaaggcagtaggacaccaatgatattgaagctat
gaatattcagacttcacaaaactagagttcgactcatatatagtacaagac------caa
caaacagacctattccggctactagacacagataatcgaattgtactaccaatcaactcg
ccgactcgaataatcgtcacagcagcagatgtcctacactcctgaacagtaccaagacta
ggggtaaaaacagatgccacaccaggccgacttaaccaagtaagattctcaatcaaccgc
cct-ggtattttatacgggcagtgctcagaaatctgcggggcaaatcacagatttatacc
catcacaatcgaaagagtaaccacaaatcaattcattaattgagtatcaaagat-aagag
attcat-cagatgactgaaagcaag-------
>A142
------------------------------------------------------------
------------------------------------------------------------
------------------------------------------------------------
------------------------------------------------------------
-------acaacccagctttaacactaaaggcagtaggacaccaatgatattgaagctat
gaatattcagacttcacaaaactagagttcgactcatatatagtacaagac------caa
caaacagacctattccggctactagacacarataatcgaattgtactaccaatcaactcg
ccgactcgaataatcgtcacagcagcagatgtcctacactcctgaacagtaccaagacta
ggggwaaaaacagatgccacaccaggccgacttaaccaagtaagattctcaatcaaccgc
cct-ggtattttatacgggcagtgctcagaaatctgcggrgcaaatcacagatttatacc
catcacaatcgaaagagtaaccacaaatcaattcatta----------------------
--------------------------------
>C88
------------------------------------------------------------
------------------------------------------------------------
------------------------------------------------------------
--------------------------------------------------------arat
gaagtacwcaacccagctttaacactaaaggcagwaggacaccaatgatattgaagctat
gaatattcagacttcacaaaactagagttcgactcatatatagtacaagac------caa
caaacagacctattccggctactagacacagataatcgaattgtactaccaatcaactcg
ccgactcgaataatcgtcacagcagcagatgtcctacactcctgaacagtaccaagacta
ggggtaaaaacagatgccacaccaggccgacttaaccaagtaagattctcaatcaaccgs
cct-ggtattttatacgggcagtgctcagaaatctgcggggcaaatcacagatttatacc
catcacaatcgaaagagtaaccacaaatcaattcattaattgagtatcaaagat-aagag
attcat-cagatgactgaaagcaagt------
>C54
------------------------------------------------------------
------------------------------------------------------------
-------------------------aaggccaawtaatcgaaaccgtctgaaccatcgcg
ccagcaatcatccttgtatttatcgccatgccctccctgcgactactgtacctaatagat
gaagtacncaacccagctttaacactaaaggcagtaggacaccaatgatattgaagctat
gaatattcagacttcacaaaactagagttcgactcatatatagtacaagac------caa
caaacagacctattccggctactagacacagataatcgaattgtactaccaatcaactcg
ccgactcraataatcgtcacagcagcagatgtcctacactcctgaacagtaccaagacta
ggggtaaaaacagatgccacaccaggccgacttaaccaagtaagattctcaatcaaccgc
sct-ggtattttatacgggcagtgctcagaaatctgcggggcaaatcacagatttatacc
catcacaatcgaaagagtaaccacaaatcaattcattaattgagtatcaaa-at-aagag
attcat-cagatgactgaaagcaag-------
>C114
------------------------------------------------------------
------------------------------------------------------------
------------------------------------------------------------
--------------------------------------------------------agat
gaagtacacaacccagctttaacactaaaggcagwaggacaccaatgatattgaagctat
gaatattcagacttcacaaaactagagttcgactcatatatagwacaagac------caa
caaacrgacctattccggctactagacacagataatcgaattgtactaccaatcaactcg
scgactcgaataatcgtcacagcagcagatgtcctacactcctgaacagtaccaagacta
ggggtaaaaacrgatgccacaccaggccgacttaaccaagtaagattctcaatcaaccgc
cct-ggtattttatacgggcagtgctcagaaatctgcggggcaaatcacagatttatacc
catcacaatcgaaagagtaaccacaaatcaattcattawttgagtatcaaagat-aaaag
c-------------------------------
>C135
------------------------------------------------------------
------------------------------------------------------------
------------------------------------------------------------
-----------------atttatcgccntgccctccctgcractacwgwacnwaatarat
gaagtacacaacccagctttaacactaaaggcagtargacaccaatgatattgaagctat
gaatattcagacttcacaaaactagagttcgactcatatatagtacaagac------caa
caaacagacctattccggctactagacacagataatcgaattgtactaccaatcaactcg
scgactcgaataatcgtcacagcagcagatgtcctacnctcctgaacagtaccaagacta
ggggtaaaaacrgatgccacaccaggccgacttaaccaagtaagattctcaatcaaccgc
cct-ggtattttatacgggcagtgctcaraaatctgcggggcaaatcacagatttatacc
catcacaatcgaaagagtaaccacaaatcaattcattaattgagtatcaaagat-aagag
attcat-cagatgactgaaacgyctt------
>C28
------------------------------------------------------------
------------------------------------------------------------
------------------------------------------------------------
------------------------------------------------------------
------------------------------------------------------------
------------ttcacaaaactagagttcgactcwtatatagtacaagac------caa
caaacagacctattccggctactagacacagataatcgaattgwactaccawtcaactsg
csgactcgaataatcgtcacagcagcagatgtcctacactcctgaacagtaccaagacta
ggggtaaaaacagatgccacaccaggccgacttaaccaagtaagattctcaatcaaccgc
cct-ggtattttatacgggcagtgctcagaaatctgcggggcaaatcacagatttatacc
catcacaatcgaaagagtaaccacar----------------------------------
--------------------------------
>C59
------------------------------------------------------------
------------------------------------------------------------
------------------------------------------------------------
-------------ttgtattcwtcgccatgccctccctgcgacwacwgwancwaawagat
gaagtacacaacccagccttaacactaaaagcagwaggacaccaatgatattgaagctat
gaatattcagacttcacaaaactagaattcgactcatatatagtacaagac------caa
caaacagacctattccggctactagacacagataatcgaattgtactaccaatcaactcg
ssgacwcgaataatcgtcacagcagcagatgtcctgcactcctgaacagtaccaagactg
ggggtaaaaacagatgccacaccaggccgacttaaccaagtaagattctcaatcaaccgc
sct-ggtawtttatacgggcagtgctcagaaatctgcggggcaaatcacagatttatgcc
catcacaatcgaaagagtaaccacaaatcaattcattaattgagtatcaaagat-aagag
attcat-cagatgactgaaa------------
>C73
------------------------------------------------------------
------------------------------------------------------------
------------------------------------------------------------
-----------ccttgtattcwtcgccatgccctccctgcractactgtancwaawarat
gaagtacacaacccagccttaacactaaaagcagtaggacaccaatgatattgaagctat
gaatattcagacttcacaaaactagaattcgaytcatatatagtacaagac------caa
caaacagacctattccggctactagacacagataatcgaattgtactaccaatcaactcg
ccgactcraataatcgtcacagcagcagatgtcctgcactcctgaacagtaccaagactg
ggggtaaaaacagatgccacaccaggccgacttaaccaagtaagattctcaatcaaccgc
cct-ggtattttatacgggcagtgctcagaaatctgcggrgcaaatcacagatttatgcc
catcacaatcgaaagagtaaccacaaatcaattcattarttgagtatcaaagat-argag
attcat-cagatgactgaaa------------
>B65
------------------------------------------------------------
------------------------------------------------------------
------------------------------------------------------atcgcg
ccagcnatcatccttgtatttatcgccnygccctccctgcrackactgtaccwaawagat
gaagtacncracccagctttaacactaaaggcagtaggacaccaatgatawtgaagctat
gaatattcakacttcacaaaactagagttcgactcatatatagwacaagac------caa
caaacagacctattccggctactagacacarataatcgaattgtactaccaatcaactcg
ccgantcgaataatcgtcacagcagcagatgtcctacactcctgaacagtaccaagacta
ggggtaaaaacagatgccncaccaggccgacttaaccaagtaagattctcaatcaaccgc
------------------------------------------------------------
------------------------------------------------------------
--------------------------------
>D114
------------------------------------------------------------
------------------------------------------------------------
--------------------------------aataatcgaaaccgtctgaaccatcgcg
ccrgcaatcatccttgtattcrtcgccatgccctccctgcgactactgkacctaatagat
gaagtacacaacccagccttaacactaaaagcagtaggacaccaatgatattgaagctat
gaatattcagacttcacaaaactagaattcgactcakatatagtacaagac------caa
caaacagacctattccggctactagacacagataatcgaattgtactaccratcaactcg
ccgactcgaataatcgtcacagcagcagatgkcctgcactcctaaacagtaccaagactg
ggggtaaaaacagatgccacaccaggccgacttaaccaagtaagattctcaatcaaccgc
cct-ggtattttatacgggcagtgctcagaaatctgcggggcaaatcacagatttatgcc
catcacaatcgaaagagtaaccacaaatcaattcattatggccctaaaaggsrg-aartg
att--------ggatttaawgwacg-------
>D70
------------------------------------------------------------
------------------------------------------------------------
------------------------------------------------------------
--------catccttgtattcatcgccatgccctccctgcractactgtaccwaatarat
gaagtacacaacccagccttaacactaaaagcagtaggacaccaatgatattgaagctat
gaatattcngacttcanaaaactagaattcgaytcatatatagtacaagac------caa
caaacagacctattccggctactaracacagataatcgaattgtactaccaatcaactcg
ccgactcraataatcgtcacagcagcagatgtcctgcactcctgaacagtaccaagactg
ggggtaaaaacagatgccacaccaggccgacttaaccaarkaagattctcaatcaaccgc
cct-ggtattttatacgggcagtgctcagaaatctgcggggcaaatcacagatttatgcc
catcacaatcgaaagagtaaccacaaatcaattcatagtctgagtkrcaatgat-tggag
ttacka-gwacg--------------------
>C92
------------------------------------------------------------
------------------------------------------------------------
------------------------------------------------------------
------------------------------------------------------------
--------caacccagccttaacactaaaagcagwargacaccaatgatattgaagctat
gaatattcakacttcanaaaactagaattcgaytcatatatagwacaagac------caa
caaacagacctattccggctactaracacarataatcgaattgtactaccaatcaactcg
ccgactcgaataatcgtcacagcagcagatgtcctgcnctcctgaacagtaccaagactg
ggrgwaaaaacagatgccncaccaggccgacttaaccaagtaagattctcaatcaaccgc
cct-ggtattttatacgggcagtgctcagaaatctgcggggcaaatcacagatttatgcc
catcacaatcgaaagagtaaccacaaatcanttcattarttgagtatcaaagat-aarag
attctg-gctc---------------------
>C99
------------------------------------------------------------
------------------------------------------------------------
------------------------------------------------------------
------------------------------------------------------------
----------acccagctttaacactaaaggnagwargacaccaatgatattgaagctat
gaatattcaracttcacaaaactagagttcgactcatatatagtacaagac------caa
caracagacctattccggctactagacacarataatcgaattgwactaccaatcaactcg
ccgactcgaataatcstcacagcagcagatgtcctacactcctgaacagtaccaagacta
ggggtaaaaacagatgccacaccaggccgacttaaccaagtaagattctcaatcaaccgs
sct-ggtattttatacgggsagtgctcakaaatctgcggggcaaatcayagatttatacc
catcacaatcgaaagagtaaccacggggggkc----------------------------
--------------------------------
>Ancistrotermes_crucifer_1
------------------------------------------------------------
------------------------gcagtactttacacaataatcagaattatccaaaac
aaacaaaccagacgattcatcctagaaggccaaataatcgaaaccgtctgaaccatcgcg
ccagcaatcatccttgtattcatcgccatgccctccctgcgactactgtacctaatagat
gaagtacacaacccagccttaacactaaaagcagtaggacaccaatgatattgaagctat
gaatattcagacttcacaaaactagaattcgactcatatatagtacaagac--------a
acaacagacctattcc-gctactagacacagataatcgaattgtactaccaatcaactcg
ccgactcgaataatcgtcacagcagcagatgtcctgcactcctgaacagtaccaagactg
ggggtaaaaacagatgccacaccaggccgacttaaccaagtaagattctcaatcaaccgc
cct-ggtattttatacgggcagtgctcagaaatctgcggggcaaatcacagatttatgcc
catcacaatcgaaagagtaaccacaaatcaattcattaattgagtatcaaagat-aagag
attcat-cagatgactgaaagcaagttttttt
>Ancistrotermes_guineensis_1
------------------------------------------------------------
------------------------actgtaatatacacaataatcagaattatccaaaat
aaacaaaccagacgattcatcctagaaggccaaataatcgaaaccgtctgaaccatcgcg
ccagcaatcatccttgtatttatcgccatgccctccctgcgactactgtacctaatagat
gaagtacacaacccagctttaacactaaaggcagtaggacaccaatgatattgaagctat
gaatattcagacttcacaaaactagagttcgactcatatatagtacaagac--------a
acaacagacctattcc-gctactagacacagataatcgaattgtactaccaatcaactcg
ccgactcgaataatcgtcacagcagcagatgtcctacactcctgaacagtaccaagacta
ggggtaaaaacagatgccacaccaggccgacttaaccaagtaagattctcaatcaaccgc
cct-ggtattttatacgggcagtgctcagaaatctgcggggcaaatcacagatttatacc
catcacaatcgaaagagtaaccacaaatcaattcattaattgagtatcaaagat-aagag
attcat-cagatgactgaaagcaagttttttt
>B113
------------------------------------------------------------
------------------------------------------------------------
------------------------------------------------------------
------------------------------------------------------------
--agtacacracccagccttaacactaaaagcagkaggacacsaatgatattgaagctat
gaatattcagacttcacaaarctagrattcgactcatatatagtrcaagac------caa
caaacagacctatkccggctrstagacacagataatcgrrkkgtactaccaatcaactcg
scgactcgaataatcgtcacagcagcagakttcctgcrctcctgracagtascargackg
ggggtaaarrcagatgccacaccaggccgacttaaccargtaagattctcaatcaaccgs
cct-ggtattttakrcgggsrgtgctcagaaatctgcggggsaaatsrsagattkatgcc
catcacaatcgaragagtaaccacaaatcaattca-------------------------
--------------------------------
>C141
------------------------------------------------------------
------------------------aacaaacsaaasaaaaaargtttttttatttwaaat
agcccacccasacgattcaacaaagaaggrtaattattcyaawccgtctgatccatcgcg
ccaacaakcatccwtgtatttatcgccntgccctccctgcrackactgtaccwaatargk
gaagtacncracccagctttaacactaaaggnagwargacaccawtgatattgaagctat
gawtattcwkacttcanaaaactakagttcgactcatatatagwanangac------caa
caracagacctattccggctactagacacarataatcgaattgwactaccaatcnactcg
ccgactcgaataatcgtcacagcrrcrgatgtcctacnctcctgaacagwaccaagacta
ggggtaaaaacagatgccncaccaggccgacttaaccaagtaagattctcaatcraccgc
cct-ggtattttatacggrcagtgctcagaaatctgcggrgcaaatcacakattyatacc
catcacaatcgaaa-agtaaccncaaatcwnttcattagttgagtatcaag----ataga
gttcat-cwgatgactgaaagc----------
>C138
------------------------------------------------------------
------------------------tacccacccaaaaaaaaagtggtttttatttaawgt
aaggtaccccaacgattcaacctagaaggctwaataatckaaaccgtgcgawccatcgcg
ccaagaakcatccttgkatttatcgccntgccctccctgyractactgwacctaatagat
gaagtacacaacccagctttaacactanaggcagtaggacaccaatgatattgaarctat
gaatattcagacttcacaaaactagagttcsactcatatatagtacaagac------caa
caaacasacctattccggctactagacacagataatcgnattgtactaccnaycaactcg
ccgackcgaayaatcgtcacagcagcagatgtcctacrctcctgaacagtaccaagacta
ggggtaaanacrgatgccwcaccwcgccgacttanccaascaagattctcaatcaacc-y
cct-ggtattttatacggknagtgctcagaaatctgcggggcaaatcacagatttatagc
catcacaatgccwagagtcanaacaaatcaattcactaattgactctaaag----aaaka
gttcnt-caaatgactgaaag-----------
>D68
------------------------------------------------------------
-------------------------wtgaaatataaacaataggcggaattatcctaaat
aggccaaccayacaattcatccragaaggscaaatawtcgaaaccgtctgatccatcrcg
scagcaatcatccttgtattcatcgccatgccctccctgcractactgtacctawtagat
gaagtacacaacccagccttaacactaaaagcagtargacaccaatgatattgaagctat
gaatattcnsacttcacaaaactagaattcgactcatatatagtacaagan------crr
caracagacctattccggctactagacacagataatcwaattgtactaccaatcaactcg
ccgactcgaataatcgtcacagcagcagatgtcctgcactcckgaacagtaccaagactg
ggggtaaaaac-ratgccacaccaggccgacttaaccaagtaagattctcaaccaaccgg
cct-ggtattttatacgggcrgtgctcagasatctgcgg-gcaaatca-agatttatggt
ccatcncatcgaangasaaccacaaatc--------------------------------
--------------------------------
>B93
------------------------------------------------------------
------------------------------------------------------------
------------------------------------------------------------
-cagccgycatcctagtattcattgccataccctccctacgackactatatcwaatagat
gaagtacacracccggcactaacactaaaagcagwaggacatcaatgatactgaagatat
gaatactcagacttcacaaaactagaattcgactcttacatagtacaagat------caa
caaacagacctattccgcctactagatacagataaccgaatcgtactaccaattaattcr
ccgacccggataatcgttacagcagcagatgtactacactcctgaacagtaccaagactg
ggggtaaaaacagatgccacaccaggacggctaaaccaagtaagattctcaattaaccga
sst-ggtattttatacggacratgctcakaaatctgcggggcaaaccacagattcrtacc
aattacaatcgaaagagtgacta-------------------------------------
--------------------------------
>C33
------------------------------------------------------------
------------------------------------------------------------
----------------------------------tawtckaaaccgtctgaactatcgcg
ccagccgtcatcctagtattcattgccataccctccctacgactactatatctaatagat
gaagtacncaacccggcactaacactaaaagcagtaggacatcaatgatactgaagatat
gaatactcagacttcacaaaactagaattcgactcttacatagtacaagat------caa
caaacagacctattccgcctactagatacagataaccgaatcgtactaccaattaattcr
csgacccggataatcgttacagcagcagatgtactacactcctgaacagtaccaagactg
ggggtaaaaacagatgccacaccaggacggctaaaccaagtaagattctcaattaaccga
cct-ggtattttatacggacaatgctcagaaatctgcggggcaaaccacagattcatacc
aattacaatcgaaagagtgactacaaatcaattcattawttgagcc--------------
--------------------------------
>B45
------------------------------------------------------------
------------------------------------------------------------
------------------------------------------------------------
------------------------------------------------------------
------------------------------------------------------------
----------acttcacaaaactagaattcgactcttacntagtacaagat------caa
caaacagacctattccgccwactagatacasawaaccgaatcgtactaccaattaattca
ccgasccggataatcgttacagnagcagakgtaytacrctcctgaacagtaccaagactg
ggggtaaaaacwgaygccacaccasgacggctaaaccaagta------------------
------------------------------------------------------------
------------------------------------------------------------
--------------------------------
>B44
------------------------------------------------------------
------------------------------------------------------------
------------------------------------------------------------
--------------------------------------------------------agat
gaagtacncgacccggcactaacactaaaagsagtaggacrtcantgatantgaagatat
gaakactcwgacttcacaaaactagaattcgactcttacatagtacaagat------caa
caaacagacctattccgncwactagatacagataaycgaatcgtactaccrattaattca
ccgaccsggataatcgttacagcagcagakgtactacrctcctgancagtaccaagactg
ggggtaaaaacwratgccacaccaggacggctaaaccaagtaagattctcaattaaccga
sct-ggtattttatacggacaatgctcagaaatctgcggggcaaaccacagattcatacc
arttacaatcgaaagagtgactarrat---------------------------------
--------------------------------
>Pseudacantotermes_militaris_1
------------------------------------------------------------
------------------------gctgtaatatacacaataattagaattatccaaaat
aaacaaaccagacgattcatcctagaaggacaaatactcgaaaccatgtgaaccattgct
cccgctatcattctagtattcattgcaataccctccctacgactactatacctaatagat
gaagtacacaaccccgcattaacactaaaagcagtcggacaccaatgatactgaagatat
gaatactcggatttcacaaaactagaattcgactcatacataacacaaga-------caa
caaataaatacattccgcctcctagacacagacaaccgaatcgtactaccaataaactca
ccaacccgagtaatcgtaacagcagcagatgtcctacattcatgaacagtcccaagatta
ggagtaaaaacagacgcaacaccaggacgactaaatcaagtaagattctcaatcaaccgt
cct-ggtattttatacggacaatgctcagaaatctgtggagcaaaccacagattcatacc
aatcacaattgaaagagtatcaacaaatcaattcattaactgagtatcaaaaat-aa---
attcat-cagatgactgaaagcaagtactggc
>Aderitotermes_fossor
------------------------------------------------------------
------------------------acagtattctacacaataatcagaatcatccaaaac
aaacaaacaagacgattcatcctagaaggtcaaataatcgaaactgtttgaacaatcgca
cctgctattattctagtatttattgcaataccatccctgcgattactatacctaatagac
gaaattcacaacccagtattaacactcaaaactgttggacatcaatgatactgaagctat
gaatattcagacttcacaaaacttgaatttgactcttacatagtacaacaa------ata
caaacaaacacattccgactactagacacagacaaccgagtagtgctaccaataaattca
cctatccgaataatcgtaacagcagcagacgtactacactcatgaacagtacctagactt
ggggtaaaaacagatgccacaccagggcgcctaaaccaagtaagattctcaattaaccgg
cca-ggtatcctatatggacaatgctctgagatttgtggagcaaatcacagatttatacc
aatcgcaattgaaagagtatcaacaaaccaatttattaattgagtatcaaagat-aagag
agtcat-cagatgactgaaagcaagtactgtc
>Schedorhinotermes_putorius_1
ctacaagacggagcatctcccattatagaacaactaatcttattccacgatcatacatta
ataattatattaataattcttacaactgtatcttacataatagtaatactcataaaaaac
aaacaaattagacgattcatattagaaggacaaataatcgaaacaacatgaacaatcacc
ccagcaattatcctagtattcattgcaataccatcattacgactcttatacttaatagac
gaagtccacaagccagccctaacactaaaagctgtaggacaccaatgatactgaagctac
gaatactcagacttcacaaaactagaattcgattcatatataactcaagac------tac
caaccaaaaaactttcgactactagaaacagataaccgaattgtcataccaataaactcg
ccaatccgaataatcgttacagcagccgatgttctacactcatgagcaattccaagatta
ggagtaaaaacagacgctacaccaggacgactaaaccaaacaagattctcaatcaatcgt
cct-ggtgtactatacggacaatgctcagaaatttgtggagcaaaccacagatttatacc
catcgtaatagaaagagtaacagcaagaagattcattaattgagcatcaaagat-aagag
aatcat-cagatgactgaaagcaagtact---
