# Supplementary material for: A comparison of termite assemblages from West African savannah and forest ecosystems using morphological and molecular markers
Source: PLoS One. 2019 Jun 5;14(6):e0216986. doi: 10.1371/journal.pone.0216986 (PMC6550446; doi:10.1371/journal.pone.0216986)
Supplement: S3 Appendix — (TXT) [file pone.0216986.s013.txt]

Number of edges greater than minimum branch length: 91 / 292
Null-model score: 219.002699
Best score for multi coalescent rate: 274.932342
Number of delimited species: 23

Species 1:
Ac4_1bois_Coptotermes

Species 2:
N41
2_52
3_15
R5
3_16
L15
L37
Ca1_1soil__Microtermes_sp3
M19
3_18
M12
3_8
3_7

Species 3:
O3
O18
O21
O32
O34
O39
5_36
O31
5_37
O25
2_50
O23
Ca7_2soil_Microtermes_lepidus
O28
O15
O46
O50
O40
R64

Species 4:
M16
M44
2_58
2_60
Ab7_1ss_Microtermes_subhyalinus
2_47
N7
R3
M35

Species 5:
O2
Ec6_9ss1_Microtermes_sp4
O33

Species 6:
N18
Da6_2soil_Odontotermes_sp1
X5

Species 7:
O6
O37
O53
O27
O8
Fc8_1ss_Ancistrotermes_sp1
3_13
O9
O11
2_48
O51
O52

Species 8:
L39
2_40
2_45
2_44
L47
Ga7_2ss_Macrotermes_bellicosus
Q9
L44
2_53

Species 9:
Kc8_1ss_Macrotermes_subhyalinus
Y26
O62
1_70

Species 10:
Cb7_2s_Pseudacanthotermes_militaris

Species 11:
N39
M20_Astalotermes_quietus
L27
L48
L45
L38

Species 12:
O5
O66
5_41
Fb7_1ss_Adaiphrotermes_sp1
R78

Species 13:
N45
S14
P5
Cb8_1ss_Amitermes_evuncifer

Species 14:
Aa7_1ss_Pericapritermes_sp
R30
3_3
3_9
3_12
3_11
3_14
3_10

Species 15:
Ab3_3ss_Procubitermes_sp1
X46

Species 16:
T_27_Promirotermes_redundans
Z33_Promirotermes_redundans

Species 17:
Ca6_1ss6_Noditermes_sp
X36

Species 18:
L16
Hb7_1ss_Trinervitermes_togoensis

Species 19:
L35
T_10
Mb6_1ss7_Trinervitermes_oeconomus
L64

Species 20:
M40
M50
O60
Eb3_1ss_Trinervitermes_geminatus
S49

Species 21:
L36
Ia2_2nid_Trinervitermes_occidentalis
X55
S24
L62
L63

Species 22:
L8_Fulleritermes_tenebricus
2_36_Fulleritermes_tenebricus
U66_Fulleritermes_tenebricus

Species 23:
5_45
N38
O29
L19
L53
O35
L22
L18
L30
L67
L2
N5
N44
2_71
L31
L65
M17
L51
L58
O41
2_54
3_19
2_62
Eb2_1soil_Microcerotermes_sp1
