# Supplementary material for: A comparison of termite assemblages from West African savannah and forest ecosystems using morphological and molecular markers
Source: PLoS One. 2019 Jun 5;14(6):e0216986. doi: 10.1371/journal.pone.0216986 (PMC6550446; doi:10.1371/journal.pone.0216986)
Supplement: S4 Appendix — (TXT) [file pone.0216986.s014.txt]

Number of edges greater than minimum branch length: 116 / 364
Null-model score: 293.640502
Best score for single coalescent rate: 316.703735
LRT computed p-value: 0.000000
LRT: passed
Number of delimited species: 50 [32 species: 30 Termitidae + 2 outgroup species]

Species 1 [Coptotermes intermedius]
Coptotermes_intermedius_J6
Coptotermes_intermedius_2
Coptotermes_intermedius_RU72

Species 2: [Schedorhinotermes_putorius]
Schedorhinotermes_putorius_1

Species 3: [Ancistrotermes guineensis]
A150

Species 4: [Ancistrotermes guineensis]
B115

Species 5: [Ancistrotermes guineensis]
C114

Species 6: [Ancistrotermes guineensis]
C99

Species 7: [Ancistrotermes guineensis]
C141

Species 8: [Ancistrotermes guineensis]
C138

Species 9: [Ancistrotermes guineensis]
D68

Species 10: [Ancistrotermes guineensis]
C135

Species 11: [Ancistrotermes guineensis]
B65

Species 12: [Ancistrotermes guineensis]
C28

Species 13: [Ancistrotermes guineensis]
A142

Species 14: [Ancistrotermes guineensis]
C88

Species 15: [Ancistrotermes guineensis]
C54

Species 16: [Ancistrotermes guineensis]
A4
Ancistrotermes_guineensis_1 [Ancistrotermes guineensis]

Species 17: [Ancistrotermes guineensis]
B106

Species 18: [Ancistrotermes crucifer]
A145
B20
B21
D114
D70
C92
B113
B108
Ancistrotermes_crucifer_1
B34
C59
C73
C38

Species 19: [Ancistrotermes crucifer]
B93
B45
B44
C33

Species 20: [Microcerotermes parvus]
B59
C43
C41
C81
C52
C44
C142
C39
D34
D15
C51
B102
B70
B71
B104
E3
B72
B69
C15
C14
C77
C79
C107
C80
C74
B56
B62
E6
B36
B181
C82
B39
D30
C84
D56
C36
B117
C32
C34
B47
B48
B35
E12
B66
E25
D36
E1
D14
C86
B38
D61
B46
B37
B97
B49
B122
B88
B128

Species 21: [Microcerotermes sp.1]
A21
A111
A94
A114
A68
A84
A96
A140
A74
A80
A15
A69
A9
A8
Microcerotermes_sp1_1

Species 22: [Microcerotermes sp.2]
B31
D28
D29

Species 23: [Promirotermes redundans]
B23
Promirotermes_redundans

Species 24: [Amitermes evuncifer]
Amitermes_evuncifer_1

Species 25: [Basidentitermes potens]
B76
B77
C61
C68
C91
C18
D16
E22
Basidentitermes_potens_1

Species 26: [Basidentitermes aurivillii]
Basidentitermes_aurivilii

Species 27: [Lepidotermes sp]
C55
C56
Lepidotermes_sp

Species 28: [Prosboscitermes sp]
Proboscitermes_sp

Species 29: [Nasutitermes arborum]
B64
C21

Species 30: [Nasutitermes arborum]
Nasutitermes_arborum_1

Species 31: [Trinervitermes trinervius]
Trinervitermes_trinervius_1

Species 32: [Fulleritermes tenebricus]
Fulleritermes_tenebricus_1

Species 33: [Trinervitermes occidentalis]
Trinervitermes_occidentalis_1

Species 34: [Trinervitermes oeconomus]
Trinervitermes_oeconomus_1

Species 35: [Trinervitermes geminatus]
Trinervitermes_geminatus_1

Species 36: [Trinervitermes togoensis]
Trinervitermes_togoensis_1

Species 37: [Pericapritermes urgens]
E15
Pericapritermes_urgens_1

Species 38: [Aderitotermes fossor]
Aderitotermes_fossor

Species 39: [Adaiphrotermes sp 1]
C53
A16

Species 40: [Adaiphrotermes sp 1]
Adaiphrotermes_sp_1_1

Species 41: [Astalotermes quietus]
Astalotermes_quietus

Species 42: [Microtermes lepidus]
B61
B68
A3
B80
A78
C24
A76
A14
C29
B79
C57
A81
C22
B101
A1
B78
D87
C35
B107
Microtermes_lepidus_1

Species 43 [Microtermes subhyalinus]
A25

Species 44: [Microtermes subhyalinus]
Microtermes_subhyalinus_1

Species 45: [Microtermes grassei]
Microtermes_grassei_1

Species 46: [Odontotermes aff erraticus]
E29
Odontotermes_aff_erraticus_1

Species 47: [Odontotermes aff sudanensis]
Odontotermes_aff_sudaensis_1

Species 48: [Pseudacanthotermes militaris]
Pseudacantotermes_militaris_1

Species 49: [Macrotermes bellicosus]
Macrotermes_bellicosus_1

Species 50: [Macrotermes subhyalinus]
Macrotermes_subhyalinus_1
A100
D111
B63
A101
E4
E5
B58
B53
